# Supplementary material for: Travel- and Community-Based Transmission of Multidrug-Resistant Shigella sonnei Lineage among International Orthodox Jewish Communities
Source: Emerg Infect Dis. 2016 Sep;22(9):1545–53. doi: 10.3201/eid2209.151953 (PMC4994374; doi:10.3201/eid2209.151953)
Supplement: Technical Appendix 1 — Sample details for isolates of Shigella sonnei used in this study and reference strains from global context database. [file 15-1953-Techapp-s1.xlsx]

## Sheet: Isolate_metadata
Technical Appendix 1. Shigella sonnei isolates from this study and comparison isolates from global context database
					Sample details					Assembly results and phylogenetic position			Antimicrobial resistance determinants
ENA accession number	Annotated assembly accessions	Sample name	Collecting institution	Sequencing institution	Country	OJC association	Phage type	Year	Date	Assembled length	Number of contigs	OJC associated lineage	gyrA (pos. 83)	gyrA (pos. 87)	parC (pos. 80)	parC (pos.84)	aadA1	strA	strB	sul1	sul2	tetA	dfrA1	acrA	acrB	arnA	bacA	bcr	aac3iia	bl1_ec	bl2b_tem	bl2b_tem1	bl2be_ctxM	bl2d_oxa1	catA1	dfrA14	dfrA16	dfrA17	dfrA5	emrE	ksgA	macB	mdfA	mdtE	mdtf	mdtF	mdtG	mdtK	mdtL
ERR025742	CXCV01000001-CXCV01000321	Sh1265_440935	See Holt et al 2012	Existing WTSI data	Global context					4383009	321	Outside of lineage	S	D	S	E
ERR025743	CXCZ01000001-CXCZ01000331	Sh1166_440936	See Holt et al 2012	Existing WTSI data	Global context					4422904	331	Outside of lineage	S	D	S	E
ERR024605	CXAP01000001-CXAP01000336	Sh66470_401063	See Holt et al 2012	Existing WTSI data	Global context					4518001	337	Outside of lineage	S	D	S	E
ERR024612	CXAW01000001-CXAW01000343	Sh65623_401060	See Holt et al 2012	Existing WTSI data	Global context					4351023	343	Outside of lineage	S	D	S	E
ERR024609	CXAT01000001-CXAT01000347	Sh62542_401057	See Holt et al 2012	Existing WTSI data	Global context					4375313	347	Outside of lineage	S	D	S	E
ERR024604	CXAM01000001-CXAM01000347	Sh41191_401054	See Holt et al 2012	Existing WTSI data	Global context					4537065	347	Outside of lineage	S	D	S	E
ERR028692	CXEH01000001-CXEH01000347	20040489_1361397	See Holt et al 2012	Existing WTSI data	Global context					4619755	347	Outside of lineage	S	D	S	E
ERR024607	CXAR01000001-CXAR01000348	Sh55623_401055	See Holt et al 2012	Existing WTSI data	Global context					4534244	348	Outside of lineage	S	D	S	E
ERR024606	CXAQ01000001-CXAQ01000348	Sh74369_401064	See Holt et al 2012	Existing WTSI data	Global context					4718265	348	Outside of lineage	S	D	S	E
ERR025746	CXDC01000001-CXDC01000351	Sh1173_441038	See Holt et al 2012	Existing WTSI data	Global context					4439801	352	Outside of lineage	S	D	S	E
ERR028673	CXDU01000001-CXDU01000353	19911483_1361377	See Holt et al 2012	Existing WTSI data	Global context					4738529	353	Outside of lineage	S	D	S	E
ERR028684	CXEA01000001-CXEA01000354	20061309_1361392	See Holt et al 2012	Existing WTSI data	Global context					4422744	354	Outside of lineage	S	D	S	E
ERR024608	CXAS01000001-CXAS01000353	Sh60108_401056	See Holt et al 2012	Existing WTSI data	Global context					4494723	354	Outside of lineage	S	D	S	E
ERR025755	CXDK01000001-CXDK01000355	Sh4474_441045	See Holt et al 2012	Existing WTSI data	Global context					4629380	355	Outside of lineage	S	D	S	E
ERR025737	CXCY01000001-CXCY01000355	Sh259_440930	See Holt et al 2012	Existing WTSI data	Global context					4657426	355	Outside of lineage	S	D	S	E
ERR024621	CXBA01000001-CXBA01000355	ShIB3_401079	See Holt et al 2012	Existing WTSI data	Global context					4666958	355	Outside of lineage	L	D	S	E
ERR190773	CXIC01000001-CXIC01000356	82896	TAU	WTSI	Israel	Jewish patient		2001	2001-05-06	4583810	356	Outside of lineage	S	D	S	E	Absent	Absent	Absent	Absent	Absent	Absent	Absent	Present	Present	Present	Present	Present	Absent	Present	Absent	Absent	Absent	Absent	Absent	Absent	Absent	Absent	Absent	Present	Present	Present	Present	Present	Present	Present	Present	Present	Present
ERR861609	CWTG01000001-CWTG01000356	33401ss_1	PHE	PHE	UK	Non-OJC	6	2014	2014-02-26	4424462	356	Outside of lineage	S	D	S	E	Present	Present	Present	Absent	Present	Present	Present	Present	Present	Present	Present	Present	Absent	Present	Absent	Absent	Absent	Absent	Absent	Absent	Absent	Absent	Absent	Present	Present	Present	Present	Present	Present	Present	Present	Present	Present
ERR024622	CXBD01000001-CXBD01000358	ShIB10_401080	See Holt et al 2012	Existing WTSI data	Global context					4389874	358	Outside of lineage	L	D	S	E
ERR024610	CXAU01000001-CXAU01000358	Sh65179_401058	See Holt et al 2012	Existing WTSI data	Global context					4373413	359	Outside of lineage	L	D	S	E
ERR025727	CXCS01000001-CXCS01000353	Sh54179_440880	See Holt et al 2012	Existing WTSI data	Global context					4577933	359	Outside of lineage	S	D	S	E
ERR042789	CXFK01000001-CXFK01000360	sh96-2938	IP	WTSI	France	OJC		1996	1996-04-18	4545001	360	In lineage	S	D	S	E	Present	Present	Present	Absent	Present	Absent	Present	Present	Present	Present	Present	Present	Absent	Present	Absent	Absent	Absent	Absent	Absent	Absent	Absent	Absent	Absent	Present	Present	Present	Present	Present	Present	Present	Present	Present	Present
ERR025749	CXDH01000001-CXDH01000359	Sh2073_441039	See Holt et al 2012	Existing WTSI data	Global context					4186941	360	Outside of lineage	S	D	S	E
ERR025734	CXCX01000001-CXCX01000359	Sh658_440929	See Holt et al 2012	Existing WTSI data	Global context					4557645	360	Outside of lineage	S	D	S	E
ERR190768	CXHZ01000001-CXHZ01000361	82205	TAU	WTSI	Israel	Jewish patient		2001	2001-02-28	4613499	361	In lineage	L	D	S	E	Present	Present	Present	Present	Present	Present	Present	Present	Present	Present	Present	Present	Absent	Present	Absent	Absent	Absent	Absent	Absent	Absent	Absent	Absent	Absent	Present	Present	Present	Present	Present	Present	Present	Present	Present	Present
ERR025754	CXDJ01000001-CXDJ01000361	Sh4374_441044	See Holt et al 2012	Existing WTSI data	Global context					4678998	361	Outside of lineage	S	D	S	E
ERR572889	CWXM01000001-CWXM01000362	H084580209	PHE	WTSI	UK	Non-OJC	P	2008	2008-08-17	4554300	362	Outside of lineage	S	D	S	E	Present	Present	Present	Absent	Present	Present	Present	Present	Present	Present	Absent	Present	Absent	Present	Absent	Absent	Absent	Absent	Absent	Absent	Absent	Absent	Absent	Present	Present	Present	Present	Present	Present	Present	Present	Present	Present
ERR861604	CWTU01000001-CWTU01000362	26101B_1	PHE	PHE	UK	Non-OJC	6	2014	2014-03-10	4458282	362	Outside of lineage	L	D	S	E	Present	Present	Present	Absent	Present	Present	Present	Present	Present	Present	Present	Present	Absent	Present	Absent	Absent	Absent	Absent	Absent	Absent	Absent	Absent	Absent	Present	Present	Present	Present	Present	Present	Present	Present	Present	Present
ERR042790	CXFM01000001-CXFM01000361	sh96-5282	IP	WTSI	France	OJC		1996	1996-07-04	4601864	363	In lineage	S	D	S	E	Present	Present	Present	Present	Present	Present	Present	Present	Present	Present	Present	Present	Absent	Present	Absent	Absent	Absent	Absent	Absent	Absent	Absent	Absent	Absent	Present	Present	Present	Absent	Present	Present	Present	Present	Present	Present
ERR861603	CWSX01000001-CWSX01000363	26101A_1	PHE	PHE	UK	Non-OJC	6	2014	2014-01-29	4441104	363	Outside of lineage	S	D	S	E	Present	Present	Present	Absent	Present	Present	Present	Present	Present	Present	Present	Present	Absent	Present	Absent	Absent	Absent	Absent	Absent	Absent	Absent	Absent	Absent	Present	Present	Present	Present	Present	Present	Present	Present	Present	Present
ERR861611	CWTE01000001-CWTE01000363	35401ss_1	PHE	PHE	UK	Non-OJC	6	2014	2014-02-15	4539316	363	Outside of lineage	-	-	S	E	Present	Present	Present	Absent	Present	Present	Present	Present	Present	Present	Present	Present	Absent	Present	Absent	Absent	Absent	Absent	Absent	Absent	Absent	Absent	Absent	Present	Present	Present	Present	Present	Present	Present	Present	Present	Present
ERR025724	CXCN01000001-CXCN01000362	Sh54228_440888	See Holt et al 2012	Existing WTSI data	Global context					4461304	363	Outside of lineage	S	D	S	E
ERR024627	CXBF01000001-CXBF01000364	ShIB687_401085	See Holt et al 2012	Existing WTSI data	Global context					4353694	364	Outside of lineage	L	D	S	E
ERR028705	CXEZ01000001-CXEZ01000364	CS8_1361424	See Holt et al 2012	Existing WTSI data	Global context					4461538	364	Outside of lineage	L	D	S	E
ERR024617	CXAY01000001-CXAY01000364	ShIB690_401086	See Holt et al 2012	Existing WTSI data	Global context					4501396	364	Outside of lineage	L	D	S	E
ERR025715	CXCC01000001-CXCC01000364	ShIB2493_440829	See Holt et al 2012	Existing WTSI data	Global context					4581336	364	Outside of lineage	S	D	S	E
ERR028674	CXDV01000001-CXDV01000364	19920319_1361378	See Holt et al 2012	Existing WTSI data	Global context					4744193	364	Outside of lineage	S	D	S	E
ERR042783	CXFY01000001-CXFY01000365	sh07-1018	IP	WTSI	France	OJC		2007	2007-02-22	4643992	365	In lineage	S	D	S	E	Present	Present	Present	Absent	Present	Absent	Present	Present	Present	Present	Present	Present	Absent	Present	Absent	Present	Absent	Absent	Absent	Absent	Absent	Absent	Absent	Present	Present	Present	Present	Present	Present	Present	Present	Present	Present
ERR572911	CWYU01000001-CWYU01000366	H111120276	PHE	WTSI	UK	OJC	P	2011	2011-02-26	4600291	366	In lineage	S	D	S	E	Present	Absent	Absent	Absent	Absent	Absent	Present	Present	Present	Present	Present	Present	Absent	Present	Absent	Absent	Absent	Absent	Absent	Absent	Absent	Absent	Absent	Present	Present	Present	Present	Present	Present	Present	Present	Present	Present
ERR861639	CWTK01000001-CWTK01000366	64101ss_1	PHE	PHE	UK	Non-OJC	6	2014	2014-03-04	4413642	366	Outside of lineage	-	-	S	E	Absent	Absent	Absent	Absent	Absent	Absent	Present	Present	Present	Present	Present	Present	Absent	Present	Absent	Absent	Absent	Absent	Absent	Absent	Absent	Absent	Absent	Present	Present	Present	Present	Present	Present	Present	Present	Present	Present
ERR042792	CXFO01000001-CXFO01000367	F3189, PFGE 3	IP	WTSI	North America	OJC		1994	1994-12-31	4452987	367	In lineage	S	D	S	E	Present	Absent	Absent	Absent	Absent	Absent	Present	Present	Present	Present	Present	Present	Absent	Present	Absent	Absent	Absent	Absent	Absent	Absent	Absent	Absent	Absent	Present	Present	Present	Present	Present	Present	Present	Present	Present	Present
ERR042791	CXFN01000001-CXFN01000367	sh96-6494	IP	WTSI	France	OJC		1996	1996-07-24	4599844	367	In lineage	S	D	S	E	Present	Present	Present	Present	Present	Present	Present	Present	Present	Present	Present	Present	Absent	Present	Absent	Absent	Absent	Absent	Absent	Absent	Absent	Absent	Absent	Present	Present	Present	Present	Present	Present	Present	Present	Present	Present
ERR042778	CXFT01000001-CXFT01000367	sh03-0995	IP	WTSI	France	OJC		2003	2003-02-13	4535859	367	In lineage	S	D	S	E	Present	Present	Present	Absent	Present	Absent	Present	Present	Present	Present	Present	Present	Absent	Present	Absent	Absent	Absent	Absent	Absent	Absent	Absent	Absent	Absent	Present	Present	Present	Absent	Present	Present	Present	Present	Present	Present
ERR047220	CXGD01000001-CXGD01000367	SS130327_2798533	IMOH	WTSI	Israel	Jewish patient		2010	2009-02-15	4600911	367	In lineage	S	D	S	E	Present	Absent	Absent	Absent	Absent	Absent	Present	Present	Present	Present	Present	Present	Absent	Present	Absent	Absent	Absent	Absent	Absent	Absent	Absent	Absent	Absent	Present	Present	Present	Present	Present	Present	Present	Present	Present	Present
ERR039527	CXFC01000001-CXFC01000367	SS133628_2496121	IMOH	WTSI	Israel	Jewish patient		2010	2010-06-10	4720766	367	In lineage	S	D	S	E	Present	Present	Present	Absent	Present	Absent	Present	Present	Present	Present	Present	Present	Absent	Present	Absent	Absent	Absent	Absent	Absent	Absent	Absent	Absent	Absent	Present	Present	Present	Present	Present	Present	Present	Present	Present	Present
ERR024620	CXBC01000001-CXBC01000367	ShIB2_401078	See Holt et al 2012	Existing WTSI data	Global context					4507212	367	Outside of lineage	S	D	S	E
ERR047214	CXGH01000001-CXGH01000368	SS127358_2798527	IMOH	WTSI	Israel	Jewish patient		2008	2008-06-09	4595138	368	In lineage	S	D	S	E	Present	Present	Present	Absent	Present	Absent	Present	Present	Present	Present	Present	Present	Absent	Present	Absent	Absent	Absent	Absent	Absent	Absent	Absent	Absent	Absent	Present	Present	Present	Present	Present	Present	Present	Present	Present	Present
ERR572888	CWXL01000001-CWXL01000368	H084560209	PHE	WTSI	UK	Non-OJC	Unknown	2008	2008-08-16	4559208	368	Outside of lineage	S	D	S	E	Present	Present	Present	Absent	Present	Present	Present	Present	Present	Present	Present	Present	Absent	Present	Absent	Absent	Absent	Absent	Absent	Absent	Absent	Absent	Absent	Present	Present	Present	Present	Present	Present	Present	Present	Present	Present
ERR861638	CWTV01000001-CWTV01000368	54201ss_1	PHE	PHE	UK	Non-OJC	6	2014	2014-03-08	4458797	368	Outside of lineage	L	D	S	E	Present	Present	Present	Absent	Present	Present	Present	Present	Present	Present	Present	Present	Absent	Present	Absent	Absent	Absent	Absent	Absent	Absent	Absent	Absent	Absent	Present	Present	Present	Present	Present	Present	Present	Present	Present	Present
ERR190791	CXIS01000001-CXIS01000368	86283	TAU	WTSI	Israel	Jewish patient		2002	NK	4649699	368	In lineage	S	D	S	E	Present	Present	Present	Absent	Present	Absent	Present	Present	Present	Present	Present	Present	Absent	Present	Absent	Absent	Absent	Absent	Absent	Absent	Absent	Absent	Absent	Present	Present	Present	Present	Present	Present	Present	Present	Present	Present
ERR190904	CXOF01000001-CXOF01000369	¥_124521	TAU	WTSI	Israel	Israeli unknown		2008	Apr-08	4576426	369	In lineage	S	D	S	E	Present	Present	Present	Absent	Present	Absent	Present	Present	Present	Present	Present	Present	Absent	Present	Absent	Absent	Absent	Absent	Absent	Absent	Absent	Absent	Absent	Present	Present	Absent	Absent	Present	Present	Present	Present	Present	Present
ERR861607	CWTI01000001-CWTI01000369	30901ss_1	PHE	PHE	UK	Non-OJC	95	2014	2014-02-17	4549243	369	Outside of lineage	S	D	S	E	Present	Present	Present	Absent	Present	Present	Present	Present	Present	Present	Present	Present	Absent	Present	Absent	Absent	Absent	Absent	Absent	Absent	Absent	Absent	Absent	Present	Present	Present	Present	Present	Present	Present	Present	Present	Present
ERR861622	CWUO01000001-CWUO01000369	37701ss_1	PHE	PHE	UK	Non-OJC	6	2014	2014-03-16	4409032	369	Outside of lineage	L	G	I	E	Absent	Present	Present	Absent	Present	Present	Present	Present	Present	Present	Present	Present	Absent	Present	Absent	Absent	Absent	Absent	Absent	Absent	Absent	Absent	Absent	Present	Present	Present	Present	Present	Present	Present	Present	Present	Present
ERR025719	CXCH01000001-CXCH01000368	ShIB3374_440833	See Holt et al 2012	Existing WTSI data	Global context					4407747	369	Outside of lineage	S	D	S	E
ERR190856	CXKR01000001-CXKR01000370	SHI0146_5648321	TAU	WTSI	Israel	Israeli unknown		2006	Jan 2006	4471544	370	Outside of lineage	S	D	S	E	Present	Absent	Absent	Absent	Absent	Absent	Present	Present	Present	Present	Present	Present	Absent	Present	Absent	Absent	Absent	Absent	Absent	Absent	Absent	Absent	Absent	Present	Present	Present	Present	Present	Present	Present	Present	Present	Present
ERR190748	CXHI01000001-CXHI01000370	75645	TAU	WTSI	Israel	Jewish patient		2000	NK	4704167	370	In lineage	S	D	S	E	Present	Present	Present	Present	Present	Present	Present	Present	Present	Present	Present	Present	Absent	Present	Absent	Absent	Absent	Absent	Absent	Absent	Absent	Absent	Absent	Present	Present	Present	Present	Present	Present	Present	Present	Present	Present
ERR190780	CXIK01000001-CXIK01000371	85002	TAU	WTSI	Israel	Jewish patient		2001	2001-12-13	4565523	371	In lineage	S	D	S	E	Present	Absent	Absent	Absent	Absent	Absent	Present	Present	Present	Present	Present	Present	Absent	Present	Absent	Absent	Absent	Absent	Absent	Absent	Absent	Absent	Absent	Present	Present	Present	Present	Present	Present	Present	Present	Present	Present
ERR861619	CWSZ01000001-CWSZ01000371	36301A_1	PHE	PHE	UK	Non-OJC	6	2014	2014-02-06	4504905	371	Outside of lineage	-	-	S	E	Present	Present	Present	Absent	Present	Present	Present	Present	Present	Present	Present	Present	Absent	Present	Absent	Absent	Absent	Absent	Absent	Absent	Absent	Absent	Absent	Present	Present	Present	Present	Present	Present	Present	Present	Present	Present
ERR025714	CXCI01000001-CXCI01000371	ShIB2026_440828	See Holt et al 2012	Existing WTSI data	Global context					4354428	371	Outside of lineage	S	G	S	E
ERR025759	CXDN01000001-CXDN01000371	Sh36224_441098	See Holt et al 2012	Existing WTSI data	Global context					4364644	371	Outside of lineage	S	D	S	E
ERR572881	CWXJ01000001-CWXJ01000372	H082020297	PHE	WTSI	UK	OJC	P	2008	2008-04-11	4682940	372	In lineage	S	D	S	E	Present	Absent	Absent	Absent	Absent	Absent	Present	Present	Present	Present	Present	Present	Absent	Present	Absent	Absent	Absent	Absent	Absent	Absent	Absent	Absent	Absent	Present	Present	Present	Present	Present	Present	Present	Present	Present	Present
ERR572895	CWYD01000001-CWYD01000372	H092740550	PHE	WTSI	UK	OJC	P	2009	2009-05-18	4686832	372	In lineage	S	D	S	E	Present	Present	Present	Absent	Present	Absent	Present	Present	Present	Present	Present	Present	Absent	Present	Absent	Absent	Absent	Absent	Absent	Absent	Absent	Absent	Absent	Present	Present	Present	Present	Present	Present	Present	Present	Present	Present
ERR572909	CWYT01000001-CWYT01000372	H103560477	PHE	WTSI	UK	Non-OJC	P	2010	2010-06-28	4601425	372	In lineage	S	D	S	E	Present	Absent	Absent	Absent	Absent	Absent	Present	Present	Present	Present	Present	Present	Absent	Present	Absent	Absent	Absent	Absent	Absent	Absent	Absent	Absent	Absent	Present	Present	Present	Present	Present	Present	Present	Present	Present	Present
ERR028676	CXDW01000001-CXDW01000372	20041367_1361369	See Holt et al 2012	Existing WTSI data	Global context					4485781	372	Outside of lineage	S	D	S	E
ERR190786	CXIQ01000001-CXIQ01000373	85719	TAU	WTSI	Israel	Jewish patient		2002	2002-01-10	4659771	373	In lineage	S	D	S	E	Present	Present	Present	Absent	Present	Absent	Present	Present	Present	Present	Present	Present	Absent	Present	Absent	Absent	Absent	Absent	Absent	Absent	Absent	Absent	Absent	Present	Present	Present	Present	Present	Present	Present	Present	Present	Present
ERR190802	CXJF01000001-CXJF01000373	87670	TAU	WTSI	Israel	Jewish patient		2002	2002-04-04	4748431	373	In lineage	S	D	S	E	Present	Absent	Absent	Absent	Absent	Absent	Present	Present	Present	Present	Present	Present	Absent	Present	Absent	Absent	Absent	Absent	Absent	Absent	Absent	Absent	Absent	Present	Present	Present	Present	Present	Present	Present	Present	Present	Present
ERR572948	CXAJ01000001-CXAJ01000373	H140100101	PHE	WTSI	UK	Non-OJC	7	2014	2014-01-06	4501039	373	Outside of lineage	S	D	S	E	Present	Present	Present	Absent	Present	Present	Present	Present	Present	Present	Present	Present	Absent	Present	Absent	Absent	Absent	Absent	Absent	Absent	Absent	Absent	Absent	Present	Present	Present	Present	Present	Present	Present	Present	Present	Present
ERR861610	CWTJ01000001-CWTJ01000373	34001ss_1	PHE	PHE	UK	Non-OJC	6	2014	2014-02-26	4547617	373	Outside of lineage	S	D	S	E	Present	Present	Present	Absent	Present	Present	Present	Present	Present	Present	Present	Present	Absent	Present	Absent	Absent	Absent	Absent	Absent	Absent	Absent	Absent	Absent	Present	Present	Present	Present	Present	Present	Present	Present	Present	Present
ERR024625	CXBE01000001-CXBE01000372	ShIB681_401083	See Holt et al 2012	Existing WTSI data	Global context					4516116	373	Outside of lineage	S	D	S	E
ERR042795	CXFS01000001-CXFS01000374	F3183, PFGE 2A	IP	WTSI	North America	OJC		1995	1995-02-01	4571974	374	In lineage	S	D	S	E	Present	Absent	Absent	Absent	Absent	Absent	Present	Present	Present	Present	Present	Present	Absent	Present	Absent	Absent	Absent	Absent	Absent	Absent	Absent	Absent	Absent	Present	Present	Present	Present	Present	Present	Present	Present	Present	Present
ERR042780	CXFW01000001-CXFW01000374	sh03-3567	IP	WTSI	France	OJC		2003	2003-06-11	4484094	374	In lineage	S	D	S	E	Present	Present	Present	Absent	Present	Absent	Present	Present	Present	Absent	Present	Present	Absent	Present	Absent	Absent	Absent	Absent	Absent	Absent	Absent	Absent	Absent	Present	Present	Present	Present	Present	Present	Present	Present	Present	Present
ERR042784	CXFG01000001-CXFG01000374	sh07-1608	IP	WTSI	France	OJC		2007	2007-03-27	4654880	374	In lineage	S	D	S	E	Present	Present	Present	Absent	Present	Absent	Present	Present	Present	Present	Present	Present	Absent	Present	Absent	Absent	Absent	Absent	Absent	Absent	Absent	Absent	Absent	Present	Present	Present	Present	Present	Present	Present	Present	Present	Present
ERR861651	CWVA01000001-CWVA01000374	201400003_1	IP	IP	France	OJC		2013	2013-12-14	4660332	374	In lineage	S	D	S	E	Present	Absent	Absent	Absent	Absent	Absent	Present	Present	Present	Present	Present	Present	Absent	Present	Absent	Absent	Absent	Absent	Absent	Absent	Absent	Absent	Absent	Present	Present	Present	Present	Present	Present	Present	Present	Present	Present
ERR861629	CWSU01000001-CWSU01000374	47401ss_1	PHE	PHE	UK	Non-OJC	6	2014	2014-01-24	4446474	374	Outside of lineage	L	D	S	E	Present	Present	Present	Absent	Present	Present	Present	Present	Present	Present	Present	Present	Absent	Present	Absent	Absent	Absent	Absent	Absent	Absent	Absent	Absent	Absent	Present	Present	Present	Present	Present	Present	Present	Present	Present	Present
ERR025747	CXDE01000001-CXDE01000372	Sh8883_441047	See Holt et al 2012	Existing WTSI data	Global context					4242099	374	Outside of lineage	S	D	S	E
ERR190779	CXIJ01000001-CXIJ01000375	85001	TAU	WTSI	Israel	Jewish patient		2001	2001-10-30	4657581	375	In lineage	S	D	S	E	Present	Absent	Absent	Absent	Absent	Absent	Present	Present	Present	Present	Present	Present	Absent	Present	Absent	Absent	Absent	Absent	Absent	Absent	Absent	Absent	Absent	Present	Present	Present	Present	Present	Present	Present	Present	Present	Present
ERR572908	CWYS01000001-CWYS01000375	H103520368	PHE	WTSI	UK	Non-OJC	P	2010	2010-06-26	4647550	375	In lineage	S	D	S	E	Present	Absent	Absent	Absent	Absent	Absent	Present	Present	Present	Present	Present	Present	Absent	Present	Absent	Absent	Absent	Absent	Absent	Absent	Absent	Absent	Absent	Present	Present	Present	Present	Present	Present	Present	Present	Present	Present
ERR039529	CXFF01000001-CXFF01000375	SS136782_2496123	IMOH	WTSI	Israel	Jewish patient		2010	2010-08-08	4711756	375	In lineage	S	D	S	E	Present	Present	Present	Absent	Present	Absent	Present	Present	Present	Present	Present	Present	Absent	Present	Absent	Absent	Absent	Absent	Absent	Absent	Absent	Absent	Absent	Present	Present	Present	Present	Present	Present	Present	Present	Present	Present
ERR028688	CXEC01000001-CXEC01000375	20003593_1361393	See Holt et al 2012	Existing WTSI data	Global context					4419844	375	Outside of lineage	S	D	S	E
ERR025732	CXCU01000001-CXCU01000375	Sh54210_440885	See Holt et al 2012	Existing WTSI data	Global context					4539950	375	Outside of lineage	S	D	S	E
ERR190794	CXIX01000001-CXIX01000376	86323	TAU	WTSI	Israel	Jewish patient		2002	2002-02-13	4668674	376	In lineage	S	D	S	E	Present	Absent	Absent	Absent	Absent	Absent	Present	Present	Present	Present	Present	Present	Absent	Present	Absent	Absent	Absent	Absent	Absent	Absent	Absent	Absent	Absent	Present	Present	Present	Present	Present	Present	Present	Present	Present	Present
ERR190844	CXKE01000001-CXKE01000376	99383	TAU	WTSI	Israel	Jewish patient		2004	2004-04-13	4676872	376	In lineage	S	D	S	E	Present	Present	Present	Absent	Present	Absent	Present	Present	Present	Present	Present	Present	Absent	Present	Absent	Absent	Absent	Absent	Absent	Absent	Absent	Absent	Absent	Present	Present	Present	Present	Present	Present	Present	Present	Present	Present
ERR190842	CXKC01000001-CXKC01000376	99366	TAU	WTSI	Israel	Jewish patient		2004	2004-04-13	4730374	376	In lineage	S	D	S	E	Present	Present	Present	Absent	Present	Absent	Present	Present	Present	Present	Present	Present	Absent	Present	Absent	Absent	Absent	Absent	Absent	Absent	Absent	Absent	Absent	Present	Present	Present	Present	Present	Present	Present	Present	Present	Present
ERR572891	CWYB01000001-CWYB01000376	H085220503	PHE	WTSI	UK	Non-OJC	P	2008	2008-09-18	4558879	376	Outside of lineage	S	D	S	E	Present	Present	Present	Absent	Present	Present	Present	Present	Present	Present	Present	Present	Absent	Present	Absent	Absent	Absent	Absent	Absent	Absent	Absent	Absent	Absent	Present	Present	Present	Present	Present	Present	Present	Present	Present	Present
ERR039528	CXFE01000001-CXFE01000376	SS134791_2496122	IMOH	WTSI	Israel	Jewish patient		2010	2010-07-04	4627109	376	In lineage	S	D	S	E	Present	Present	Present	Absent	Present	Absent	Present	Present	Present	Present	Present	Present	Absent	Present	Absent	Absent	Absent	Absent	Absent	Absent	Absent	Absent	Absent	Present	Present	Present	Present	Present	Present	Present	Present	Present	Present
ERR572949	CXAK01000001-CXAK01000376	H135080163	PHE	WTSI	UK	Non-OJC	7	2013	2013-09-12	4502416	376	Outside of lineage	S	D	S	E	Present	Present	Present	Absent	Present	Present	Present	Present	Present	Present	Present	Present	Absent	Present	Absent	Absent	Absent	Absent	Absent	Absent	Absent	Absent	Absent	Present	Present	Present	Present	Present	Present	Present	Present	Present	Present
ERR025761	CXDO01000001-CXDO01000376	Sh989560_441090	See Holt et al 2012	Existing WTSI data	Global context					4407027	376	Outside of lineage	S	D	S	E
ERR042788	CXFL01000001-CXFL01000377	sh96-1420	IP	WTSI	France	OJC		1996	1996-05-30	4570249	377	In lineage	S	D	S	E	Present	Present	Present	Present	Present	Present	Present	Present	Present	Present	Present	Present	Absent	Present	Absent	Absent	Absent	Absent	Absent	Absent	Absent	Absent	Absent	Present	Present	Present	Present	Present	Present	Present	Present	Present	Present
ERR190767	CXHY01000001-CXHY01000377	82064	TAU	WTSI	Israel	Jewish patient		2001	2001-02-12	4736895	377	In lineage	S	D	S	E	Present	Absent	Absent	Absent	Absent	Absent	Present	Present	Present	Present	Present	Present	Absent	Present	Absent	Absent	Absent	Absent	Absent	Absent	Absent	Absent	Absent	Present	Present	Present	Present	Present	Present	Present	Present	Present	Present
ERR190771	CXID01000001-CXID01000377	82723	TAU	WTSI	Israel	Jewish patient		2001	2001-04-22	4581687	377	In lineage	S	D	S	E	Present	Absent	Absent	Absent	Absent	Present	Present	Present	Present	Present	Present	Present	Absent	Present	Absent	Absent	Absent	Absent	Absent	Absent	Absent	Absent	Absent	Present	Present	Present	Present	Present	Present	Present	Present	Present	Present
ERR190801	CXJD01000001-CXJD01000377	87669	TAU	WTSI	Israel	Jewish patient		2002	2002-04-04	4629295	377	In lineage	S	D	S	E	Present	Present	Present	Present	Present	Present	Present	Present	Present	Present	Present	Present	Absent	Present	Absent	Absent	Absent	Absent	Absent	Absent	Absent	Absent	Absent	Present	Present	Present	Present	Present	Present	Present	Present	Present	Present
ERR190804	CXJI01000001-CXJI01000377	87780	TAU	WTSI	Israel	Jewish patient		2002	2002-04-14	4689251	377	In lineage	S	D	S	E	Present	Present	Present	Present	Present	Present	Present	Present	Present	Present	Present	Present	Absent	Present	Absent	Absent	Absent	Absent	Absent	Absent	Absent	Absent	Absent	Present	Present	Present	Present	Present	Present	Present	Present	Present	Present
ERR042779	CXFV01000001-CXFV01000377	sh03-1223	IP	WTSI	France	OJC		2003	2003-02-28	4511064	377	In lineage	S	D	S	E	Present	Absent	Absent	Absent	Absent	Absent	Present	Present	Present	Absent	Present	Present	Absent	Present	Absent	Absent	Absent	Absent	Absent	Absent	Absent	Absent	Absent	Present	Present	Present	Present	Present	Present	Present	Present	Present	Present
ERR039524	CXFB01000001-CXFB01000377	SS132068_2496118	IMOH	WTSI	Israel	Jewish patient		2010	2010-04-27	4664339	377	In lineage	S	D	S	E	Present	Present	Present	Absent	Present	Absent	Present	Present	Present	Present	Present	Present	Absent	Present	Absent	Absent	Absent	Absent	Absent	Absent	Absent	Absent	Absent	Present	Present	Present	Present	Present	Present	Present	Present	Present	Present
ERR861592	CWST01000001-CWST01000377	07401ss_1	PHE	PHE	UK	Non-OJC	RDNC	2014	2014-01-26	4749372	377	Outside of lineage	S	D	S	E	Absent	Present	Present	Absent	Present	Absent	Absent	Present	Present	Present	Present	Present	Absent	Present	Absent	Absent	Absent	Absent	Absent	Absent	Absent	Absent	Absent	Present	Present	Present	Present	Present	Present	Present	Present	Present	Present
ERR024616	CXAX01000001-CXAX01000377	ShIB1_401077	See Holt et al 2012	Existing WTSI data	Global context					4587948	377	Outside of lineage	L	D	S	E
ERR042793	CXFP01000001-CXFP01000378	F3342, PFGE 5	IP	WTSI	North America	OJC		1995	1995-11-07	4556277	378	In lineage	S	D	S	E	Present	Present	Present	Absent	Present	Absent	Present	Present	Present	Present	Present	Present	Absent	Present	Absent	Absent	Absent	Absent	Absent	Absent	Absent	Absent	Absent	Present	Present	Present	Present	Present	Present	Present	Present	Present	Present
ERR190762	CXHX01000001-CXHX01000378	77257	TAU	WTSI	Israel	Jewish patient		2000	2000-04-05	4676464	378	In lineage	S	D	S	E	Present	Present	Present	Present	Present	Present	Present	Present	Present	Present	Present	Present	Absent	Present	Absent	Absent	Absent	Absent	Absent	Absent	Absent	Absent	Absent	Present	Present	Present	Present	Present	Present	Present	Present	Present	Present
ERR190776	CXIG01000001-CXIG01000378	83361	TAU	WTSI	Israel	Jewish patient		2001	2001-07-03	4670625	378	In lineage	S	D	S	E	Present	Present	Present	Present	Present	Present	Present	Present	Present	Present	Present	Present	Absent	Present	Absent	Absent	Absent	Absent	Absent	Absent	Absent	Absent	Absent	Present	Present	Present	Present	Present	Present	Present	Present	Present	Present
ERR190800	CXJE01000001-CXJE01000378	87065	TAU	WTSI	Israel	Jewish patient		2002	2002-03-08	4671180	378	In lineage	S	D	S	E	Present	Present	Present	Absent	Present	Absent	Present	Present	Present	Present	Present	Present	Absent	Present	Absent	Absent	Absent	Absent	Absent	Absent	Absent	Absent	Absent	Present	Present	Present	Present	Present	Present	Present	Present	Present	Present
ERR572896	CWYG01000001-CWYG01000378	H092760241	PHE	WTSI	UK	OJC	P	2009	2009-05-19	4684161	378	In lineage	S	D	S	E	Present	Present	Present	Absent	Present	Absent	Present	Present	Present	Present	Present	Present	Absent	Present	Absent	Absent	Absent	Absent	Absent	Absent	Absent	Absent	Absent	Present	Present	Present	Present	Present	Present	Present	Present	Present	Present
ERR861658	CWVG01000001-CWVG01000378	201400696_1	IP	IP	France	OJC		2014	2014-01-25	4789321	378	In lineage	S	D	S	E	Present	Absent	Absent	Absent	Absent	Absent	Present	Present	Present	Present	Present	Present	Absent	Present	Absent	Absent	Absent	Absent	Absent	Absent	Absent	Absent	Absent	Present	Present	Present	Present	Present	Present	Present	Present	Present	Present
ERR572942	CWZX01000001-CWZX01000378	H141020387	PHE	WTSI	UK	OJC	7	2014	2014-02-21	4737366	378	In lineage	S	D	S	E	Present	Absent	Absent	Absent	Absent	Absent	Present	Present	Present	Present	Present	Present	Absent	Present	Absent	Absent	Absent	Absent	Absent	Absent	Absent	Absent	Absent	Present	Present	Present	Present	Present	Present	Present	Present	Present	Present
ERR190756	CXHQ01000001-CXHQ01000379	75686	TAU	WTSI	Israel	Jewish patient		2000	2000-02-13	4625045	379	In lineage	S	D	S	E	Present	Present	Present	Present	Present	Present	Present	Present	Present	Absent	Present	Present	Absent	Present	Absent	Absent	Absent	Absent	Absent	Absent	Absent	Absent	Absent	Present	Present	Present	Present	Present	Present	Present	Present	Present	Present
ERR190782	CXIM01000001-CXIM01000379	85362	TAU	WTSI	Israel	Jewish patient		2001	2001-12-13	4629347	379	Outside of lineage	S	D	S	E	Present	Present	Present	Present	Present	Present	Present	Present	Present	Present	Present	Present	Absent	Present	Absent	Absent	Absent	Absent	Absent	Absent	Absent	Absent	Present	Present	Present	Present	Present	Present	Present	Present	Present	Present	Present
ERR190797	CXJB01000001-CXJB01000379	87016	TAU	WTSI	Israel	Jewish patient		2002	2002-03-07	4744488	379	In lineage	S	D	S	E	Present	Present	Present	Absent	Present	Absent	Present	Present	Present	Present	Present	Present	Absent	Present	Absent	Absent	Absent	Absent	Absent	Absent	Absent	Absent	Absent	Present	Present	Present	Present	Present	Present	Present	Present	Present	Present
ERR190903	CXLL01000001-CXLL01000379	¥_124511	TAU	WTSI	Israel	Israeli unknown		2008	Apr-08	4640979	379	In lineage	S	D	S	E	Present	Absent	Absent	Absent	Absent	Absent	Present	Present	Present	Present	Present	Present	Absent	Present	Absent	Absent	Absent	Absent	Absent	Absent	Absent	Absent	Absent	Present	Present	Present	Present	Present	Present	Present	Present	Present	Present
ERR572900	CWYJ01000001-CWYJ01000379	H094200294	PHE	WTSI	UK	Non-OJC	P	2009	2009-07-30	4518662	379	Outside of lineage	S	D	S	E	Absent	Present	Present	Absent	Present	Present	Present	Present	Present	Present	Present	Present	Absent	Present	Absent	Absent	Absent	Absent	Absent	Absent	Absent	Absent	Absent	Present	Present	Present	Present	Present	Present	Present	Present	Present	Present
ERR025768	CXDT01000001-CXDT01000379	Sh32222_441097	See Holt et al 2012	Existing WTSI data	Global context					4358045	379	Outside of lineage	S	D	S	E
ERR025762	CXDR01000001-CXDR01000379	Sh9810267_441091	See Holt et al 2012	Existing WTSI data	Global context					4649905	379	Outside of lineage	S	D	S	E
ERR190754	CXHO01000001-CXHO01000380	75679	TAU	WTSI	Israel	Jewish patient		2000	2000-02-06	4663490	380	In lineage	S	D	S	E	Present	Present	Present	Present	Present	Present	Present	Present	Present	Absent	Present	Present	Absent	Present	Absent	Absent	Absent	Absent	Absent	Absent	Absent	Absent	Absent	Present	Present	Present	Present	Present	Present	Present	Present	Present	Present
ERR190755	CXHP01000001-CXHP01000380	75684	TAU	WTSI	Israel	Jewish patient		2000	2000-02-10	4677796	380	In lineage	S	D	S	E	Present	Present	Present	Present	Present	Present	Present	Present	Present	Present	Present	Present	Absent	Present	Absent	Absent	Absent	Absent	Absent	Absent	Absent	Absent	Absent	Present	Present	Present	Present	Present	Present	Present	Present	Present	Present
ERR190799	CXJG01000001-CXJG01000380	87036	TAU	WTSI	Israel	Jewish patient		2002	2002-03-10	4698683	380	In lineage	S	D	S	E	Present	Absent	Absent	Absent	Absent	Absent	Present	Present	Present	Present	Present	Present	Absent	Present	Absent	Absent	Absent	Absent	Absent	Absent	Absent	Absent	Absent	Present	Present	Present	Present	Present	Present	Present	Present	Present	Present
ERR572905	CWYP01000001-CWYP01000380	H102880240	PHE	WTSI	UK	OJC	P	2010	2010-05-25	4693061	380	In lineage	S	D	S	E	Present	Absent	Absent	Absent	Absent	Absent	Present	Present	Present	Present	Present	Present	Absent	Present	Absent	Absent	Absent	Absent	Absent	Absent	Absent	Absent	Absent	Present	Present	Present	Present	Present	Present	Present	Present	Present	Present
ERR861627	CWTL01000001-CWTL01000380	44301ss_1	PHE	PHE	UK	OJC	7	2014	2014-03-05	4721871	380	In lineage	S	D	S	E	Present	Absent	Absent	Absent	Absent	Absent	Present	Present	Present	Present	Present	Present	Absent	Present	Absent	Absent	Absent	Absent	Absent	Absent	Absent	Absent	Absent	Present	Present	Present	Present	Present	Present	Present	Present	Present	Present
ERR861675	CWVX01000001-CWVX01000379	201402425_1	IP	IP	France	OJC		2014	2014-04-04	4768169	380	In lineage	S	D	S	E	Present	Absent	Absent	Absent	Absent	Absent	Present	Present	Present	Present	Present	Present	Absent	Present	Absent	Absent	Absent	Absent	Absent	Absent	Absent	Absent	Absent	Present	Present	Present	Present	Present	Present	Present	Present	Present	Present
ERR190758	CXHR01000001-CXHR01000381	75693	TAU	WTSI	Israel	Jewish patient		2000	2000-02-14	4707957	381	In lineage	S	D	S	E	Present	Present	Present	Present	Present	Present	Present	Present	Present	Present	Present	Present	Absent	Present	Absent	Absent	Absent	Absent	Absent	Absent	Absent	Absent	Absent	Present	Present	Present	Present	Present	Present	Present	Present	Present	Present
ERR190777	CXIH01000001-CXIH01000381	83588	TAU	WTSI	Israel	Jewish patient		2001	2001-07-03	4714779	381	In lineage	S	D	S	E	Present	Present	Present	Present	Present	Present	Present	Present	Present	Present	Present	Present	Absent	Present	Absent	Absent	Absent	Absent	Absent	Present	Absent	Absent	Absent	Present	Present	Present	Present	Present	Present	Present	Present	Present	Present
ERR190806	CXJJ01000001-CXJJ01000381	89349	TAU	WTSI	Israel	Jewish patient		2002	2002-06-02	4828449	381	In lineage	S	D	S	E	Present	Present	Present	Present	Present	Present	Present	Present	Present	Present	Present	Present	Absent	Present	Absent	Absent	Absent	Absent	Absent	Absent	Present	Absent	Absent	Present	Present	Present	Present	Present	Present	Present	Present	Present	Present
ERR042776	CXFQ01000001-CXFQ01000381	sh02-8933	IP	WTSI	France	OJC		2002	2002-11-01	4646761	381	In lineage	S	D	S	E	Present	Present	Present	Absent	Present	Absent	Present	Present	Present	Absent	Present	Present	Absent	Present	Absent	Absent	Absent	Absent	Absent	Absent	Absent	Absent	Absent	Present	Present	Present	Present	Present	Present	Present	Present	Present	Present
ERR190845	CXKF01000001-CXKF01000381	99441	TAU	WTSI	Israel	Jewish patient		2004	2004-04-13	4730260	381	In lineage	S	D	S	E	Present	Present	Present	Absent	Present	Absent	Present	Present	Present	Present	Present	Present	Absent	Present	Absent	Absent	Absent	Absent	Absent	Absent	Absent	Absent	Absent	Present	Present	Present	Present	Present	Present	Present	Present	Present	Present
ERR572878	CXAL01000001-CXAL01000381	H082060203	PHE	WTSI	UK	OJC	P	2008	2008-04-13	4692381	381	In lineage	S	D	S	E	Present	Absent	Absent	Absent	Absent	Absent	Present	Present	Present	Present	Present	Present	Absent	Present	Absent	Absent	Absent	Absent	Absent	Absent	Absent	Absent	Absent	Present	Present	Present	Present	Present	Present	Present	Present	Present	Present
ERR047219	CXGB01000001-CXGB01000381	SS129764_2798532	IMOH	WTSI	Israel	Israeli unknown		2009	2009-11-26	4690948	381	In lineage	S	D	S	E	Present	Absent	Absent	Absent	Absent	Absent	Present	Present	Present	Present	Present	Present	Absent	Present	Absent	Absent	Absent	Absent	Absent	Absent	Absent	Absent	Absent	Present	Present	Present	Present	Present	Present	Present	Present	Present	Present
ERR572916	CWYY01000001-CWYY01000381	H112220292	PHE	WTSI	UK	OJC	P	2011	2011-04-22	4696531	381	In lineage	S	D	S	E	Present	Present	Present	Present	Present	Absent	Present	Present	Present	Present	Present	Present	Absent	Present	Absent	Absent	Absent	Absent	Absent	Absent	Absent	Absent	Absent	Present	Present	Present	Present	Present	Present	Present	Present	Present	Present
ERR861680	CWWA01000001-CWWA01000381	201403956_1	IP	IP	France	OJC		2014	2014-05-21	4772867	381	In lineage	S	D	S	E	Present	Present	Absent	Absent	Present	Absent	Present	Present	Present	Present	Present	Present	Absent	Present	Absent	Absent	Absent	Absent	Absent	Absent	Absent	Absent	Absent	Present	Present	Present	Present	Present	Present	Present	Present	Present	Present
ERR190759	CXHT01000001-CXHT01000382	75887	TAU	WTSI	Israel	Jewish patient		2000	2000-02-20	4658959	382	In lineage	S	D	S	E	Present	Present	Present	Present	Present	Present	Present	Present	Present	Present	Present	Present	Absent	Present	Absent	Absent	Absent	Absent	Absent	Absent	Absent	Absent	Absent	Present	Present	Present	Present	Present	Present	Present	Present	Present	Present
ERR572890	CWXT01000001-CWXT01000382	H085220501	PHE	WTSI	UK	Non-OJC	P	2008	2008-09-18	4561247	382	Outside of lineage	S	D	S	E	Present	Present	Present	Absent	Present	Present	Present	Present	Present	Present	Present	Present	Absent	Present	Absent	Absent	Absent	Absent	Absent	Absent	Absent	Absent	Absent	Present	Present	Present	Present	Present	Present	Present	Present	Present	Present
ERR190749	CXOH01000001-CXOH01000383	75659	TAU	WTSI	Israel	Jewish patient		2000	2000-02-07	4637205	383	In lineage	S	D	S	E	Present	Present	Present	Present	Present	Present	Present	Present	Present	Present	Present	Present	Absent	Present	Absent	Absent	Absent	Absent	Absent	Absent	Absent	Absent	Absent	Present	Present	Present	Present	Present	Present	Present	Present	Present	Present
ERR042775	CXOG01000001-CXOG01000382	sh02-7265	IP	WTSI	France	OJC		2002	2002-09-20	4660265	383	In lineage	S	D	S	E	Present	Present	Present	Absent	Present	Absent	Present	Present	Present	Present	Present	Present	Absent	Present	Absent	Absent	Absent	Absent	Absent	Absent	Absent	Absent	Absent	Present	Present	Present	Present	Present	Present	Present	Present	Present	Present
ERR190862	CXKW01000001-CXKW01000383	109310	TAU	WTSI	Israel	Jewish patient		2006	2006-01-24	4732530	383	In lineage	S	D	S	E	Present	Present	Present	Absent	Present	Absent	Present	Present	Present	Present	Present	Present	Absent	Present	Absent	Absent	Absent	Absent	Absent	Absent	Absent	Absent	Absent	Present	Present	Present	Present	Present	Present	Present	Present	Present	Present
ERR572894	CWYE01000001-CWYE01000383	H092680333	PHE	WTSI	UK	OJC	P	2009	2009-05-15	4690084	383	In lineage	S	D	S	E	Present	Present	Present	Absent	Present	Absent	Present	Present	Present	Present	Present	Present	Absent	Present	Absent	Absent	Absent	Absent	Absent	Absent	Absent	Absent	Absent	Present	Present	Present	Present	Present	Present	Present	Present	Present	Present
ERR319207	CXMR01000001-CXMR01000383	143563	TAU	WTSI	Israel	Jewish patient		2012	2012-02-22	4745788	383	In lineage	S	D	S	E	Present	Absent	Absent	Absent	Absent	Absent	Present	Present	Present	Present	Present	Present	Absent	Present	Absent	Absent	Absent	Absent	Absent	Absent	Absent	Absent	Absent	Present	Present	Present	Present	Present	Present	Present	Present	Present	Present
ERR319249	CXNS01000001-CXNS01000383	144366	TAU	WTSI	Israel	Jewish patient		2012	2012-04-01	4733031	383	In lineage	S	D	S	E	Present	Absent	Absent	Absent	Absent	Absent	Present	Present	Present	Present	Present	Present	Absent	Present	Absent	Absent	Absent	Absent	Absent	Absent	Absent	Absent	Absent	Present	Present	Present	Present	Present	Present	Present	Present	Present	Present
ERR572928	CWZE01000001-CWZE01000383	H131740366	PHE	WTSI	UK	OJC	P	2013	2013-03-29	4723656	383	In lineage	S	D	S	E	Present	Present	Present	Absent	Present	Absent	Present	Present	Present	Present	Present	Present	Absent	Present	Absent	Absent	Absent	Absent	Absent	Absent	Absent	Absent	Absent	Present	Present	Present	Present	Present	Present	Present	Present	Present	Present
ERR861665	CWVO01000001-CWVO01000383	201401237_1	IP	IP	France	OJC		2014	2014-02-18	4872643	383	In lineage	S	D	S	E	Present	Absent	Absent	Absent	Absent	Absent	Present	Present	Present	Present	Present	Present	Absent	Present	Absent	Absent	Absent	Absent	Absent	Absent	Absent	Absent	Absent	Present	Present	Present	Present	Present	Present	Present	Present	Present	Present
ERR861637	CWTY01000001-CWTY01000383	54001ss_1	PHE	PHE	UK	Non-OJC	6	2014	2014-03-08	4485498	383	Outside of lineage	S	D	S	E	Present	Present	Present	Absent	Present	Present	Present	Present	Present	Absent	Present	Present	Absent	Present	Absent	Absent	Absent	Absent	Absent	Absent	Absent	Absent	Absent	Present	Present	Present	Present	Present	Present	Present	Present	Present	Present
ERR025750	CXNR01000001-CXNR01000383	Sh273_441040	See Holt et al 2012	Existing WTSI data	Global context					4339084	383	Outside of lineage	S	D	S	E
ERR190761	CXHW01000001-CXHW01000384	77231	TAU	WTSI	Israel	Jewish patient		2000	2000-04-02	4709045	384	In lineage	L	D	S	E	Present	Present	Present	Present	Present	Present	Present	Present	Present	Absent	Present	Present	Absent	Present	Absent	Absent	Absent	Absent	Absent	Absent	Absent	Absent	Absent	Present	Present	Present	Present	Present	Present	Present	Present	Present	Present
ERR190775	CXIF01000001-CXIF01000384	83011	TAU	WTSI	Israel	Jewish patient		2001	2001-06-20	4719351	384	In lineage	S	D	S	E	Present	Present	Present	Absent	Present	Absent	Present	Present	Present	Present	Present	Present	Absent	Present	Absent	Absent	Absent	Absent	Absent	Absent	Absent	Absent	Absent	Present	Present	Present	Present	Present	Present	Present	Present	Present	Present
ERR190784	CXIO01000001-CXIO01000384	85674	TAU	WTSI	Israel	Jewish patient		2002	2002-01-16	4674365	384	In lineage	S	D	S	E	Present	Present	Present	Absent	Present	Absent	Present	Present	Present	Present	Present	Present	Absent	Present	Absent	Absent	Absent	Absent	Absent	Absent	Absent	Absent	Absent	Present	Present	Present	Present	Present	Present	Present	Present	Present	Present
ERR190798	CXJC01000001-CXJC01000384	87026	TAU	WTSI	Israel	Jewish patient		2002	2002-03-06	4691361	384	In lineage	S	D	S	E	Present	Present	Present	Absent	Present	Absent	Present	Present	Present	Present	Present	Present	Absent	Present	Absent	Absent	Absent	Absent	Absent	Absent	Absent	Absent	Absent	Present	Present	Present	Present	Present	Present	Present	Present	Present	Present
ERR047213	CXGG01000001-CXGG01000384	SS117077_2798526	IMOH	WTSI	Israel	Jewish patient		2007	2007-02-15	4540249	384	In lineage	S	D	S	E	Present	Present	Present	Absent	Present	Absent	Present	Present	Present	Absent	Present	Present	Absent	Present	Absent	Absent	Absent	Absent	Absent	Absent	Absent	Absent	Absent	Present	Present	Present	Present	Present	Present	Present	Present	Present	Present
ERR572892	CWYC01000001-CWYC01000384	H092140107	PHE	WTSI	UK	OJC	P	2009	2009-04-18	4685064	384	In lineage	S	D	S	E	Present	Present	Present	Absent	Present	Absent	Present	Present	Present	Present	Present	Present	Absent	Present	Absent	Absent	Absent	Absent	Absent	Absent	Absent	Absent	Absent	Present	Present	Present	Present	Present	Present	Present	Present	Absent	Present
ERR572902	CWYM01000001-CWYM01000384	H101960391	PHE	WTSI	UK	OJC	P	2010	2010-04-09	4685685	384	In lineage	S	D	S	E	Present	Absent	Absent	Absent	Absent	Absent	Present	Present	Present	Present	Present	Present	Absent	Present	Absent	Absent	Absent	Absent	Absent	Absent	Absent	Absent	Absent	Present	Present	Present	Present	Present	Present	Present	Present	Present	Present
ERR572906	CWYQ01000001-CWYQ01000384	H103160303	PHE	WTSI	UK	OJC	P	2010	2010-06-08	4684788	384	In lineage	S	D	S	E	Present	Absent	Absent	Absent	Absent	Absent	Present	Present	Present	Present	Present	Present	Absent	Present	Absent	Absent	Absent	Absent	Absent	Absent	Absent	Absent	Absent	Present	Present	Present	Present	Present	Present	Present	Present	Present	Present
ERR024619	CXBB01000001-CXBB01000384	ShIB694_401088	See Holt et al 2012	Existing WTSI data	Global context					4641523	384	Outside of lineage	S	D	S	E
ERR190745	CXHD01000001-CXHD01000385	75544	TAU	WTSI	Israel	Jewish patient		2000	2000-01-23	4752161	385	In lineage	S	D	S	E	Present	Present	Present	Present	Present	Present	Present	Present	Present	Present	Present	Present	Absent	Present	Absent	Absent	Absent	Absent	Absent	Absent	Absent	Absent	Absent	Present	Present	Present	Present	Present	Present	Present	Present	Present	Present
ERR190778	CXII01000001-CXII01000385	83589	TAU	WTSI	Israel	Jewish patient		2001	2001-10-30	4700497	385	In lineage	S	D	S	E	Present	Present	Present	Absent	Present	Present	Present	Present	Present	Present	Present	Present	Absent	Present	Absent	Absent	Absent	Absent	Absent	Present	Absent	Absent	Absent	Present	Present	Present	Present	Present	Present	Present	Present	Present	Present
ERR190790	CXIV01000001-CXIV01000385	86278	TAU	WTSI	Israel	Jewish patient		2002	2002-02-06	4748849	385	In lineage	S	D	S	E	Present	Absent	Absent	Absent	Absent	Absent	Present	Present	Present	Present	Present	Present	Absent	Present	Absent	Absent	Absent	Absent	Absent	Absent	Absent	Absent	Absent	Present	Present	Present	Present	Present	Present	Present	Present	Present	Present
ERR042794	CXFR01000001-CXFR01000385	sh03-1382	IP	WTSI	France	OJC		2003	2003-03-08	4627943	385	In lineage	S	D	S	E	Present	Present	Present	Absent	Present	Absent	Present	Present	Present	Absent	Present	Present	Absent	Present	Absent	Absent	Absent	Absent	Absent	Absent	Absent	Absent	Absent	Present	Present	Present	Present	Present	Present	Present	Present	Present	Present
ERR319205	CXMP01000001-CXMP01000385	143561	TAU	WTSI	Israel	Jewish patient		2012	2012-02-29	4756476	385	In lineage	S	D	S	E	Present	Present	Present	Absent	Present	Absent	Present	Present	Present	Present	Present	Present	Absent	Present	Absent	Absent	Absent	Absent	Absent	Absent	Absent	Absent	Absent	Present	Present	Present	Present	Present	Present	Present	Present	Present	Present
ERR861676	CWVW01000001-CWVW01000385	201402995_1	IP	IP	France	OJC		2014	2014-04-27	4838071	385	In lineage	S	D	S	E	Present	Absent	Absent	Absent	Absent	Absent	Present	Present	Present	Present	Present	Present	Absent	Present	Absent	Absent	Absent	Absent	Absent	Absent	Absent	Absent	Absent	Absent	Present	Present	Present	Present	Present	Present	Present	Present	Present
ERR025765	CXDS01000001-CXDS01000385	Sh5827_441094	See Holt et al 2012	Existing WTSI data	Global context					4709232	385	Outside of lineage	S	D	S	E
ERR190795	CXIZ01000001-CXIZ01000386	86328	TAU	WTSI	Israel	Jewish patient		2002	2002-02-13	4735406	386	In lineage	S	D	S	E	Present	Present	Present	Absent	Present	Absent	Present	Present	Present	Present	Present	Present	Absent	Present	Absent	Absent	Absent	Absent	Absent	Absent	Absent	Absent	Absent	Present	Present	Present	Present	Present	Present	Present	Present	Present	Present
ERR190793	CXIY01000001-CXIY01000386	86318	TAU	WTSI	Israel	Jewish patient		2002	2002-02-19	4756209	386	In lineage	S	D	S	E	Present	Present	Present	Absent	Present	Absent	Present	Present	Present	Present	Present	Present	Present	Present	Absent	Absent	Absent	Absent	Absent	Absent	Absent	Absent	Absent	Present	Present	Present	Present	Present	Present	Present	Present	Present	Present
ERR190843	CXKD01000001-CXKD01000386	99382	TAU	WTSI	Israel	Jewish patient		2004	2004-04-14	4793125	386	In lineage	S	D	S	E	Present	Present	Present	Absent	Present	Absent	Present	Present	Present	Present	Present	Present	Absent	Present	Absent	Absent	Absent	Absent	Absent	Absent	Absent	Absent	Absent	Present	Present	Present	Present	Present	Present	Present	Present	Present	Present
ERR042782	CXFX01000001-CXFX01000386	sh07-0426	IP	WTSI	France	OJC		2007	2007-01-21	4624127	386	In lineage	S	D	S	E	Present	Absent	Absent	Absent	Absent	Absent	Present	Present	Present	Present	Present	Present	Absent	Present	Absent	Absent	Absent	Absent	Absent	Absent	Absent	Absent	Absent	Present	Present	Present	Present	Present	Present	Present	Present	Present	Present
ERR572899	CWYI01000001-CWYI01000386	H093660484	PHE	WTSI	UK	OJC	P	2009	2009-07-03	4688974	386	In lineage	S	D	S	E	Present	Present	Present	Absent	Present	Absent	Present	Present	Present	Present	Present	Present	Absent	Present	Absent	Absent	Absent	Absent	Absent	Absent	Absent	Absent	Absent	Present	Present	Present	Present	Present	Present	Present	Present	Present	Present
ERR572904	CWYN01000001-CWYN01000386	H102840285	PHE	WTSI	UK	OJC	P	2010	2010-05-23	4679894	386	In lineage	S	D	S	E	Present	Present	Present	Absent	Present	Absent	Present	Present	Present	Present	Present	Present	Absent	Present	Absent	Absent	Absent	Absent	Absent	Absent	Absent	Absent	Absent	Present	Present	Present	Present	Present	Present	Present	Present	Present	Present
ERR319252	CXNZ01000001-CXNZ01000386	144371	TAU	WTSI	Israel	Jewish patient		2012	2012-03-27	4759497	386	In lineage	S	D	S	E	Present	Present	Present	Absent	Present	Absent	Present	Present	Present	Present	Present	Present	Absent	Present	Absent	Absent	Absent	Absent	Absent	Absent	Absent	Absent	Absent	Present	Present	Present	Present	Present	Present	Present	Present	Present	Present
ERR861655	CWVF01000001-CWVF01000386	201400063_1	IP	IP	France	OJC		2013	2013-12-21	4812082	386	In lineage	S	D	S	E	Present	Absent	Absent	Absent	Absent	Absent	Present	Present	Present	Present	Present	Present	Absent	Present	Absent	Absent	Absent	Absent	Absent	Absent	Absent	Absent	Absent	Present	Present	Present	Present	Present	Present	Present	Present	Present	Present
ERR190851	CXKO01000001-CXKO01000387	102735	TAU	WTSI	Israel	Jewish patient		2004	2004-08-12	4803507	387	In lineage	S	D	S	E	Present	Present	Present	Present	Present	Present	Present	Present	Present	Present	Present	Present	Absent	Present	Absent	Absent	Absent	Absent	Absent	Absent	Absent	Absent	Absent	Present	Present	Present	Present	Present	Present	Present	Present	Present	Present
ERR190899	CXLH01000001-CXLH01000387	¥_124528	TAU	WTSI	Israel	Israeli unknown		2008	Apr-08	4712960	387	In lineage	S	D	S	E	Present	Absent	Absent	Absent	Absent	Absent	Present	Present	Present	Present	Present	Present	Absent	Present	Absent	Absent	Absent	Absent	Absent	Absent	Absent	Absent	Absent	Present	Present	Present	Present	Present	Present	Present	Present	Present	Present
ERR190896	CXLE01000001-CXLE01000386	¥_124357	TAU	WTSI	Israel	Israeli unknown		2008	Apr-08	4713778	387	In lineage	S	D	S	E	Present	Present	Present	Absent	Present	Absent	Present	Present	Present	Absent	Present	Present	Absent	Present	Absent	Absent	Absent	Absent	Absent	Absent	Absent	Absent	Absent	Present	Present	Present	Present	Present	Present	Present	Present	Present	Present
ERR572907	CWYR01000001-CWYR01000387	H103240103	PHE	WTSI	UK	OJC	P	2010	2010-06-12	4677688	387	In lineage	S	D	S	E	Present	Present	Present	Absent	Present	Absent	Present	Present	Present	Present	Present	Present	Absent	Present	Absent	Absent	Absent	Absent	Absent	Absent	Absent	Absent	Absent	Present	Present	Present	Present	Present	Present	Present	Present	Present	Present
ERR127057	CXGP01000001-CXGP01000387	H112700291	PHE	WTSI	UK	OJC	6	2011	2011-05-16	4660841	387	In lineage	S	D	S	E	Present	Absent	Absent	Absent	Absent	Absent	Present	Present	Present	Present	Present	Present	Absent	Present	Absent	Absent	Absent	Absent	Absent	Absent	Absent	Absent	Absent	Present	Present	Present	Present	Present	Present	Present	Present	Present	Present
ERR319216	CXMX01000001-CXMX01000387	143781	TAU	WTSI	Israel	Jewish patient		2012	2012-03-11	4709481	387	In lineage	S	D	S	E	Present	Absent	Absent	Absent	Absent	Absent	Present	Present	Present	Absent	Present	Present	Absent	Present	Absent	Absent	Absent	Absent	Absent	Absent	Absent	Absent	Absent	Present	Present	Present	Present	Present	Present	Present	Present	Present	Present
ERR319255	CXOB01000001-CXOB01000387	144376	TAU	WTSI	Israel	Jewish patient		2012	2012-04-03	4744689	387	In lineage	S	D	S	E	Present	Absent	Absent	Present	Absent	Absent	Present	Present	Present	Present	Present	Present	Absent	Present	Absent	Absent	Absent	Absent	Absent	Absent	Absent	Absent	Absent	Present	Present	Present	Present	Present	Present	Present	Present	Present	Present
ERR861593	CWSV01000001-CWSV01000387	14601ss_1	PHE	PHE	UK	Non-OJC	L	2014	2014-01-27	4758052	387	Outside of lineage	-	-	S	E	Absent	Present	Present	Absent	Present	Absent	Absent	Present	Present	Present	Present	Present	Absent	Present	Absent	Absent	Absent	Absent	Absent	Present	Absent	Absent	Absent	Present	Present	Present	Present	Present	Present	Present	Present	Present	Present
ERR572947	CXAH01000001-CXAH01000387	H140740645	PHE	WTSI	UK	OJC	7	2014	2014-02-07	4719532	387	In lineage	S	D	S	E	Present	Absent	Absent	Absent	Absent	Absent	Present	Present	Present	Present	Present	Present	Absent	Present	Absent	Absent	Absent	Absent	Absent	Absent	Absent	Absent	Absent	Present	Present	Present	Present	Present	Present	Present	Present	Present	Present
ERR861671	CWVS01000001-CWVS01000386	201401743_1	IP	IP	France	OJC		2014	2014-03-08	4760045	387	In lineage	S	D	S	E	Present	Absent	Absent	Absent	Absent	Absent	Present	Present	Present	Present	Present	Present	Absent	Present	Absent	Absent	Absent	Absent	Absent	Absent	Absent	Absent	Absent	Absent	Present	Present	Present	Present	Present	Present	Present	Present	Present
ERR190781	CXIL01000001-CXIL01000388	85359	TAU	WTSI	Israel	Jewish patient		2001	2001-12-13	4633293	388	Outside of lineage	S	D	S	E	Present	Present	Present	Present	Present	Present	Present	Present	Present	Present	Present	Present	Absent	Present	Absent	Absent	Absent	Absent	Absent	Absent	Absent	Absent	Present	Present	Present	Present	Present	Present	Present	Present	Present	Present	Present
ERR190789	CXIT01000001-CXIT01000388	86255	TAU	WTSI	Israel	Jewish patient		2002	2002-02-10	4741507	388	In lineage	S	D	S	E	Present	Present	Present	Present	Present	Present	Present	Present	Present	Present	Present	Present	Absent	Present	Absent	Absent	Absent	Absent	Absent	Present	Absent	Absent	Absent	Present	Present	Present	Present	Present	Present	Present	Present	Present	Present
ERR042777	CXFU01000001-CXFU01000387	sh02-9633	IP	WTSI	France	OJC		2002	2002-12-08	4784240	388	In lineage	S	D	S	E	Present	Present	Present	Absent	Present	Absent	Present	Present	Present	Present	Present	Present	Absent	Present	Absent	Absent	Absent	Absent	Absent	Absent	Absent	Absent	Absent	Present	Present	Present	Present	Present	Present	Present	Present	Present	Present
ERR190857	CXKT01000001-CXKT01000388	109251	TAU	WTSI	Israel	Israeli unknown		2006	Jan 2006	4746721	388	In lineage	S	D	S	E	Present	Present	Present	Absent	Present	Absent	Present	Present	Present	Present	Present	Present	Absent	Present	Absent	Absent	Absent	Absent	Absent	Absent	Absent	Absent	Absent	Present	Present	Present	Present	Present	Present	Present	Present	Present	Present
ERR190861	CXKV01000001-CXKV01000388	109305	TAU	WTSI	Israel	Israeli unknown		2006	2006-01-31	4717913	388	In lineage	S	D	S	E	Present	Present	Present	Absent	Present	Absent	Present	Present	Present	Present	Present	Present	Absent	Present	Absent	Absent	Absent	Absent	Absent	Absent	Absent	Absent	Absent	Present	Present	Present	Present	Present	Present	Present	Present	Present	Present
ERR572877	CWZU01000001-CWZU01000388	H081680151	PHE	WTSI	UK	OJC	P	2008	2008-03-25	4690522	388	In lineage	S	D	S	E	Present	Absent	Absent	Absent	Absent	Absent	Present	Present	Present	Present	Present	Present	Absent	Present	Absent	Absent	Absent	Absent	Absent	Absent	Absent	Absent	Absent	Present	Present	Present	Present	Present	Present	Present	Present	Present	Present
ERR190893	CXLA01000001-CXLA01000388	¥_124327	TAU	WTSI	Israel	Israeli unknown		2008	2008-04-04	4764695	388	In lineage	S	D	S	E	Present	Present	Present	Absent	Present	Absent	Present	Present	Present	Present	Present	Present	Absent	Present	Absent	Absent	Absent	Absent	Absent	Absent	Absent	Absent	Absent	Present	Present	Present	Present	Present	Present	Present	Present	Present	Present
ERR449080	CWWN01000001-CWWN01000388	08-2334	BSIPH	WTSI	Belgium	OJC		2008	2008-05-06	4733631	388	In lineage	S	D	S	E	Present	Absent	Absent	Absent	Absent	Absent	Present	Present	Present	Present	Present	Present	Absent	Present	Absent	Absent	Absent	Absent	Absent	Absent	Absent	Absent	Absent	Present	Present	Present	Present	Present	Present	Present	Present	Present	Present
ERR572914	CWYW01000001-CWYW01000388	H111200327	PHE	WTSI	UK	OJC	P	2011	2011-03-02	4667446	388	In lineage	S	D	S	E	Present	Absent	Absent	Absent	Absent	Absent	Present	Present	Present	Present	Present	Present	Absent	Present	Absent	Absent	Absent	Absent	Absent	Absent	Absent	Absent	Absent	Present	Present	Present	Present	Present	Present	Present	Present	Present	Present
ERR319214	CXMV01000001-CXMV01000388	143779	TAU	WTSI	Israel	Jewish patient		2012	2012-03-13	4761547	388	In lineage	S	D	S	E	Present	Present	Present	Absent	Present	Absent	Present	Present	Present	Present	Present	Present	Absent	Present	Absent	Absent	Absent	Absent	Absent	Absent	Absent	Absent	Absent	Present	Present	Present	Present	Present	Present	Present	Present	Present	Present
ERR861645	CWUU01000001-CWUU01000387	201311953_1	IP	IP	France	OJC		2013	2013-11-29	4727993	388	In lineage	S	D	S	E	Present	Absent	Absent	Absent	Absent	Absent	Present	Present	Present	Present	Present	Present	Absent	Present	Absent	Absent	Absent	Absent	Absent	Absent	Absent	Absent	Absent	Present	Present	Present	Present	Present	Present	Present	Present	Present	Present
ERR861621	CWTB01000001-CWTB01000388	36401ss_1	PHE	PHE	UK	Non-OJC	6	2014	2014-02-06	4505514	388	Outside of lineage	S	D	S	E	Present	Present	Present	Absent	Present	Present	Present	Present	Present	Present	Present	Present	Absent	Present	Absent	Absent	Absent	Absent	Absent	Absent	Absent	Absent	Absent	Present	Present	Present	Present	Present	Present	Present	Present	Present	Present
ERR319191	CXNK01000001-CXNK01000388	143105	TAU	WTSI	Israel	Jewish patient		2012	2012 Jan	4628417	388	In lineage	S	D	S	E	Present	Absent	Absent	Absent	Absent	Absent	Present	Present	Present	Present	Present	Present	Absent	Present	Absent	Absent	Absent	Absent	Absent	Absent	Absent	Absent	Absent	Present	Present	Present	Present	Present	Present	Present	Present	Present	Present
ERR190753	CXHN01000001-CXHN01000389	75677	TAU	WTSI	Israel	Jewish patient		2000	2000-02-06	4664425	389	In lineage	S	D	S	E	Present	Present	Present	Present	Present	Present	Present	Present	Present	Absent	Present	Present	Absent	Present	Absent	Absent	Absent	Absent	Absent	Absent	Absent	Absent	Absent	Present	Present	Present	Present	Present	Present	Present	Present	Present	Present
ERR190805	CXJK01000001-CXJK01000389	88371	TAU	WTSI	Israel	Jewish patient		2002	2002-05-09	4697434	389	In lineage	S	D	S	E	Present	Present	Present	Present	Present	Present	Present	Present	Present	Present	Present	Present	Absent	Present	Absent	Absent	Absent	Absent	Absent	Absent	Absent	Absent	Absent	Present	Present	Present	Present	Present	Present	Present	Present	Present	Present
ERR190901	CXLJ01000001-CXLJ01000389	¥_124553	TAU	WTSI	Israel	Israeli unknown		2008	Apr-08	4773534	389	In lineage	S	D	S	E	Present	Absent	Absent	Absent	Absent	Absent	Present	Present	Present	Present	Present	Present	Absent	Present	Absent	Absent	Absent	Absent	Absent	Absent	Absent	Absent	Absent	Present	Present	Present	Present	Present	Present	Present	Present	Present	Present
ERR572884	CWXP01000001-CWXP01000389	H082400248	PHE	WTSI	UK	OJC	P	2008	2008-04-30	4686709	389	In lineage	S	D	S	E	Present	Absent	Absent	Absent	Absent	Absent	Present	Present	Present	Present	Present	Present	Absent	Present	Absent	Absent	Absent	Absent	Absent	Absent	Absent	Absent	Absent	Present	Present	Present	Present	Present	Present	Present	Present	Present	Present
ERR572897	CWYH01000001-CWYH01000389	H092760242	PHE	WTSI	UK	OJC	P	2009	2009-05-19	4688857	389	In lineage	S	D	S	E	Present	Present	Present	Absent	Present	Absent	Present	Present	Present	Present	Present	Present	Absent	Present	Absent	Absent	Absent	Absent	Absent	Absent	Absent	Absent	Absent	Present	Present	Present	Present	Present	Present	Present	Present	Present	Present
ERR127053	CXHC01000001-CXHC01000389	H112540446	PHE	WTSI	UK	OJC	6	2011	2011-05-08	4646747	389	In lineage	S	D	S	E	Present	Absent	Absent	Absent	Absent	Absent	Present	Present	Present	Present	Present	Present	Absent	Present	Absent	Absent	Absent	Absent	Absent	Absent	Absent	Absent	Absent	Present	Present	Present	Present	Present	Present	Present	Present	Present	Present
ERR319257	CXNM01000001-CXNM01000389	144445	TAU	WTSI	Israel	Jewish patient		2012	2012-04-01	4799017	389	In lineage	S	D	S	E	Present	Present	Present	Absent	Present	Absent	Present	Present	Present	Present	Present	Present	Absent	Present	Absent	Absent	Absent	Absent	Absent	Absent	Absent	Absent	Absent	Present	Present	Present	Present	Present	Present	Present	Present	Present	Present
ERR211153	CXMC01000001-CXMC01000389	37514976	TAU	WTSI	Israel	Jewish patient		2012	May 2012	4698192	389	In lineage	S	D	S	E	Present	Absent	Absent	Absent	Absent	Present	Present	Present	Present	Present	Present	Present	Absent	Present	Absent	Absent	Absent	Absent	Absent	Absent	Absent	Absent	Absent	Present	Present	Present	Present	Present	Present	Present	Present	Present	Present
ERR861644	CWUT01000001-CWUT01000388	201311838_1	IP	IP	France	OJC		2013	2013-12-06	4824568	389	In lineage	S	D	S	E	Present	Absent	Absent	Absent	Absent	Absent	Present	Present	Present	Present	Present	Present	Absent	Present	Absent	Absent	Absent	Absent	Absent	Absent	Absent	Absent	Absent	Present	Present	Present	Present	Present	Present	Present	Present	Present	Present
ERR861649	CWUZ01000001-CWUZ01000389	201312542_1	IP	IP	France	OJC		2013	2013-12-21	4771554	389	In lineage	S	D	S	E	Present	Absent	Absent	Absent	Absent	Absent	Present	Present	Present	Present	Present	Present	Absent	Present	Absent	Absent	Absent	Absent	Absent	Absent	Absent	Absent	Absent	Present	Present	Present	Present	Present	Present	Present	Present	Present	Present
ERR861653	CWVC01000001-CWVC01000389	201400046_1	IP	IP	France	OJC		2013	2013-12-26	4746840	389	In lineage	S	D	S	E	Present	Absent	Absent	Absent	Absent	Absent	Present	Present	Present	Present	Present	Present	Absent	Present	Absent	Absent	Absent	Absent	Absent	Absent	Absent	Absent	Absent	Present	Present	Present	Present	Present	Present	Present	Present	Present	Present
ERR045194	CXGC01000001-CXGC01000389	SS85261_2712855	IMOH	WTSI	Israel	Israeli unknown		2002	NK	4722330	389	In lineage	S	D	S	E	Present	Present	Present	Absent	Present	Absent	Present	Present	Present	Present	Present	Present	Absent	Present	Absent	Absent	Absent	Absent	Absent	Absent	Absent	Absent	Absent	Present	Present	Present	Present	Present	Present	Present	Present	Present	Present
ERR190769	CXIA01000001-CXIA01000390	82541	TAU	WTSI	Israel	Jewish patient		2001	2001-04-01	4693976	390	In lineage	S	D	S	E	Present	Present	Present	Present	Present	Present	Present	Present	Present	Present	Present	Present	Absent	Present	Absent	Absent	Absent	Absent	Absent	Absent	Absent	Absent	Absent	Present	Present	Present	Present	Present	Present	Present	Present	Present	Present
ERR190774	CXIE01000001-CXIE01000390	83010	TAU	WTSI	Israel	Jewish patient		2001	2001-05-16	4743388	390	In lineage	S	D	S	E	Present	Present	Present	Present	Present	Present	Present	Present	Present	Present	Present	Present	Absent	Present	Absent	Absent	Absent	Absent	Absent	Present	Absent	Absent	Absent	Present	Present	Present	Present	Present	Present	Present	Present	Present	Present
ERR190796	CXJA01000001-CXJA01000390	87006	TAU	WTSI	Israel	Jewish patient		2002	2002-03-10	4781124	390	In lineage	S	D	S	E	Present	Present	Present	Absent	Present	Absent	Present	Present	Present	Present	Present	Present	Absent	Present	Absent	Absent	Absent	Absent	Absent	Absent	Absent	Absent	Absent	Present	Present	Present	Present	Present	Present	Present	Present	Present	Present
ERR190839	CXKB01000001-CXKB01000390	99020	TAU	WTSI	Israel	Jewish patient		2004	2004-04-04	4715255	390	In lineage	S	D	S	E	Present	Absent	Absent	Absent	Absent	Absent	Present	Present	Present	Present	Present	Present	Absent	Present	Absent	Absent	Absent	Absent	Absent	Absent	Absent	Absent	Absent	Present	Present	Present	Present	Present	Present	Present	Present	Present	Present
ERR861647	CWUW01000001-CWUW01000390	201312374_1	IP	IP	France	OJC		2013	2013-12-10	4853025	390	In lineage	S	D	S	E	Present	Absent	Absent	Absent	Absent	Absent	Present	Present	Present	Present	Present	Present	Absent	Present	Absent	Absent	Absent	Absent	Absent	Absent	Absent	Absent	Absent	Present	Present	Present	Present	Present	Present	Present	Present	Present	Present
ERR861657	CWVH01000001-CWVH01000390	201400633_1	IP	IP	France	OJC		2014	2014-01-20	4729060	390	In lineage	S	D	S	E	Present	Absent	Absent	Absent	Absent	Absent	Present	Present	Present	Present	Present	Present	Absent	Present	Absent	Absent	Absent	Absent	Absent	Absent	Absent	Absent	Absent	Present	Present	Present	Present	Present	Present	Present	Present	Present	Present
ERR861659	CWVJ01000001-CWVJ01000390	201400752_1	IP	IP	France	OJC		2014	2014-01-23	4822090	390	In lineage	S	D	S	E	Present	Absent	Absent	Absent	Absent	Absent	Present	Present	Present	Present	Present	Present	Absent	Present	Absent	Absent	Absent	Absent	Absent	Absent	Absent	Absent	Absent	Present	Present	Present	Present	Present	Present	Present	Present	Present	Present
ERR861613	CWTH01000001-CWTH01000390	35601ss_1	PHE	PHE	UK	OJC	P	2014	2014-02-15	4720915	390	In lineage	S	D	S	E	Present	Absent	Absent	Absent	Absent	Absent	Present	Present	Present	Present	Present	Present	Absent	Present	Absent	Absent	Absent	Absent	Absent	Absent	Absent	Absent	Absent	Present	Present	Present	Present	Present	Present	Present	Present	Present	Absent
ERR861682	CWWG01000001-CWWG01000390	201404332_1	IP	IP	France	OJC		2014	2014-06-02	4753573	390	In lineage	S	D	S	E	Present	Absent	Absent	Absent	Absent	Absent	Present	Present	Present	Present	Present	Present	Absent	Present	Absent	Absent	Absent	Absent	Absent	Absent	Absent	Absent	Absent	Present	Present	Present	Present	Present	Present	Present	Present	Present	Present
ERR319197	CXMJ01000001-CXMJ01000390	143267	TAU	WTSI	Israel	Jewish patient		2012	2012 Feb	4686203	390	In lineage	S	D	S	E	Present	Present	Present	Absent	Present	Absent	Present	Present	Present	Absent	Present	Present	Absent	Present	Present	Absent	Absent	Absent	Absent	Absent	Absent	Absent	Absent	Present	Present	Present	Present	Present	Present	Present	Present	Present	Present
ERR028677	CXDY01000001-CXDY01000390	20060018_1361370	See Holt et al 2012	Existing WTSI data	Global context					4349306	390	Outside of lineage	L	D	S	E
ERR190838	CXKA01000001-CXKA01000391	98909	TAU	WTSI	Israel	Jewish patient		2004	2004-03-28	4656619	391	In lineage	S	D	S	E	Present	Present	Present	Absent	Present	Absent	Present	Present	Present	Present	Present	Present	Absent	Present	Absent	Absent	Absent	Absent	Absent	Absent	Absent	Absent	Absent	Present	Present	Present	Present	Present	Present	Present	Present	Present	Present
ERR047216	CXGI01000001-CXGI01000391	SS127858_2798529	IMOH	WTSI	Israel	Jewish patient		2008	2008-11-23	4660992	391	In lineage	S	D	S	E	Present	Present	Present	Absent	Present	Absent	Present	Present	Present	Present	Present	Present	Absent	Present	Absent	Absent	Absent	Absent	Absent	Absent	Absent	Absent	Absent	Present	Present	Present	Present	Present	Present	Present	Present	Present	Present
ERR572933	CWZO01000001-CWZO01000391	H132940676	PHE	WTSI	UK	OJC	P	2013	2013-05-28	4729077	391	In lineage	S	D	S	E	Present	Present	Present	Absent	Present	Absent	Present	Present	Present	Present	Present	Present	Absent	Present	Absent	Absent	Absent	Absent	Absent	Absent	Absent	Absent	Absent	Present	Present	Present	Present	Present	Present	Present	Present	Present	Present
ERR572934	CWZL01000001-CWZL01000391	H133320345	PHE	WTSI	UK	OJC	P	2013	2013-06-16	4732730	391	In lineage	S	D	S	E	Present	Absent	Absent	Absent	Absent	Absent	Present	Present	Present	Present	Present	Present	Absent	Present	Absent	Absent	Absent	Absent	Absent	Absent	Absent	Absent	Absent	Present	Present	Present	Present	Present	Present	Present	Present	Present	Present
ERR861631	CWTR01000001-CWTR01000391	49201ss_1	PHE	PHE	UK	OJC	7	2014	2014-03-02	4722657	391	In lineage	S	D	S	E	Present	Absent	Absent	Absent	Absent	Absent	Present	Present	Present	Present	Present	Present	Absent	Present	Absent	Absent	Absent	Absent	Absent	Absent	Absent	Absent	Absent	Present	Present	Present	Present	Present	Present	Present	Present	Present	Present
ERR861618	CWTW01000001-CWTW01000391	36201ss_1	PHE	PHE	UK	OJC	P	2014	2014-03-06	4755353	391	In lineage	S	D	S	E	Present	Absent	Absent	Absent	Absent	Absent	Present	Present	Present	Present	Present	Present	Absent	Present	Absent	Absent	Absent	Absent	Absent	Absent	Absent	Absent	Absent	Present	Present	Present	Present	Present	Present	Present	Present	Present	Present
ERR025692	CXBK01000001-CXBK01000391	ShIB739_440734	See Holt et al 2012	Existing WTSI data	Global context					4510451	391	Outside of lineage	S	G	S	E
ERR024626	CXBG01000001-CXBG01000391	ShIB683_401084	See Holt et al 2012	Existing WTSI data	Global context					4514888	391	Outside of lineage	S	D	S	E
ERR190746	CXHE01000001-CXHE01000392	75637	TAU	WTSI	Israel	Jewish patient		2000	2000-02-13	4708860	392	In lineage	S	D	S	E	Present	Present	Present	Present	Present	Present	Present	Present	Present	Absent	Present	Present	Absent	Present	Absent	Absent	Absent	Absent	Absent	Absent	Absent	Absent	Absent	Present	Present	Present	Present	Present	Present	Present	Present	Present	Present
ERR190760	CXHV01000001-CXHV01000392	75915	TAU	WTSI	Israel	Jewish patient		2000	2000-02-23	4693712	392	In lineage	S	D	S	E	Present	Present	Present	Present	Present	Present	Present	Present	Present	Present	Present	Present	Absent	Present	Absent	Absent	Absent	Absent	Absent	Absent	Absent	Absent	Absent	Present	Present	Present	Present	Present	Present	Present	Present	Present	Present
ERR190812	CXKX01000001-CXKX01000392	94817	TAU	WTSI	Israel	Jewish patient		2003	2003-01-19	4742991	392	In lineage	S	D	S	E	Present	Present	Present	Absent	Present	Present	Present	Present	Present	Present	Present	Present	Absent	Present	Absent	Absent	Absent	Absent	Absent	Absent	Absent	Absent	Absent	Present	Present	Present	Present	Present	Present	Present	Present	Present	Present
ERR190810	CXKH01000001-CXKH01000392	93522	TAU	WTSI	Israel	Jewish patient		2002	2004-04-21	4747755	392	In lineage	S	D	S	E	Present	Present	Present	Present	Present	Present	Present	Present	Present	Present	Present	Present	Absent	Present	Absent	Absent	Absent	Absent	Absent	Present	Absent	Absent	Absent	Present	Present	Present	Present	Present	Present	Present	Present	Present	Present
ERR572876	CWZI01000001-CWZI01000392	H081460380	PHE	WTSI	UK	OJC	P	2008	2008-03-14	4646338	392	In lineage	S	D	S	E	Present	Present	Present	Absent	Present	Absent	Present	Present	Present	Present	Present	Present	Absent	Present	Absent	Absent	Absent	Absent	Absent	Present	Absent	Absent	Absent	Present	Present	Present	Present	Present	Present	Present	Present	Present	Present
ERR572882	CWXO01000001-CWXO01000392	H082120406	PHE	WTSI	UK	OJC	P	2008	2008-04-16	4704708	392	In lineage	S	D	S	E	Present	Absent	Absent	Absent	Absent	Absent	Present	Present	Present	Present	Present	Present	Absent	Present	Absent	Absent	Absent	Absent	Absent	Absent	Absent	Absent	Absent	Present	Present	Present	Present	Present	Present	Present	Present	Present	Present
ERR572901	CWYL01000001-CWYL01000392	H101700383	PHE	WTSI	UK	OJC	P	2010	2010-03-27	4698230	392	In lineage	S	D	S	E	Present	Absent	Absent	Absent	Absent	Absent	Present	Present	Present	Present	Absent	Present	Absent	Present	Absent	Absent	Absent	Absent	Absent	Absent	Absent	Absent	Absent	Present	Present	Present	Present	Present	Present	Present	Present	Present	Present
ERR127051	CXHB01000001-CXHB01000392	H112620255	PHE	WTSI	UK	OJC	7	2011	2011-05-12	4639979	392	In lineage	S	D	S	E	Present	Absent	Absent	Absent	Absent	Absent	Present	Present	Present	Present	Present	Present	Absent	Present	Absent	Absent	Absent	Absent	Absent	Absent	Absent	Absent	Absent	Present	Present	Present	Present	Present	Present	Present	Present	Present	Present
ERR319253	CXOA01000001-CXOA01000392	144374	TAU	WTSI	Israel	Jewish patient		2012	2012-04-05	4764613	392	In lineage	S	D	S	E	Present	Present	Present	Absent	Present	Absent	Present	Present	Present	Present	Present	Present	Absent	Present	Absent	Absent	Absent	Absent	Absent	Absent	Absent	Absent	Absent	Present	Present	Present	Present	Present	Present	Present	Present	Present	Present
ERR861646	CWUV01000001-CWUV01000392	201312273_1	IP	IP	France	OJC		2013	2013-12-12	4857477	392	In lineage	S	D	S	E	Present	Absent	Absent	Absent	Absent	Absent	Present	Present	Present	Present	Present	Present	Absent	Present	Absent	Absent	Absent	Absent	Absent	Absent	Absent	Absent	Absent	Present	Present	Present	Present	Present	Present	Present	Present	Present	Present
ERR861650	CWVB01000001-CWVB01000392	201312549_1	IP	IP	France	OJC		2013	2013-12-20	4737522	392	In lineage	S	D	S	E	Present	Absent	Absent	Absent	Absent	Absent	Present	Present	Present	Present	Present	Present	Absent	Present	Absent	Absent	Absent	Absent	Absent	Absent	Absent	Absent	Absent	Present	Present	Present	Present	Present	Present	Present	Present	Present	Present
ERR861660	CWVI01000001-CWVI01000391	201400855_1	IP	IP	France	OJC		2014	2014-01-28	4770391	392	In lineage	S	D	S	E	Present	Absent	Absent	Absent	Absent	Absent	Present	Present	Present	Present	Present	Present	Absent	Present	Absent	Absent	Absent	Absent	Absent	Absent	Absent	Absent	Absent	Present	Present	Present	Present	Present	Present	Present	Present	Present	Present
ERR190751	CXHL01000001-CXHL01000393	75672	TAU	WTSI	Israel	Jewish patient		2000	2000-02-06	4676401	393	In lineage	S	D	S	E	Present	Present	Present	Present	Present	Present	Present	Present	Present	Present	Present	Present	Absent	Present	Absent	Absent	Absent	Absent	Absent	Absent	Absent	Absent	Absent	Present	Present	Present	Present	Present	Present	Present	Present	Present	Present
ERR190750	CXHM01000001-CXHM01000393	75668	TAU	WTSI	Israel	Jewish patient		2000	2000-02-10	4692750	393	In lineage	S	D	S	E	Present	Present	Present	Present	Present	Present	Present	Present	Present	Present	Present	Present	Absent	Present	Absent	Absent	Absent	Absent	Absent	Absent	Absent	Absent	Absent	Present	Present	Present	Present	Present	Present	Present	Present	Present	Present
ERR190788	CXIR01000001-CXIR01000393	85721	TAU	WTSI	Israel	Jewish patient		2002	2002-01-08	4733394	393	In lineage	S	D	S	E	Present	Absent	Absent	Absent	Absent	Absent	Present	Present	Present	Present	Present	Present	Absent	Present	Absent	Absent	Absent	Absent	Absent	Absent	Absent	Absent	Absent	Present	Present	Present	Present	Present	Present	Present	Present	Present	Present
ERR190809	CXJR01000001-CXJR01000393	93028	TAU	WTSI	Israel	Jewish patient		2002	2002-09-01	4770169	393	In lineage	S	D	S	E	Present	Present	Present	Absent	Present	Absent	Present	Present	Present	Present	Present	Present	Absent	Present	Absent	Absent	Absent	Absent	Absent	Present	Absent	Absent	Absent	Present	Present	Present	Present	Present	Present	Present	Present	Present	Present
ERR047217	CXGK01000001-CXGK01000393	SS128220_2798530	IMOH	WTSI	Israel	Israeli unknown		2009	2009-02-24	4801848	393	In lineage	S	D	S	E	Present	Present	Present	Absent	Present	Absent	Present	Present	Present	Present	Present	Present	Absent	Present	Absent	Absent	Absent	Absent	Absent	Absent	Absent	Absent	Absent	Present	Present	Present	Present	Present	Present	Present	Present	Present	Present
ERR319251	CXNY01000001-CXNY01000393	144368	TAU	WTSI	Israel	Jewish patient		2012	2012-04-05	4688404	393	In lineage	S	D	S	E	Present	Absent	Absent	Absent	Absent	Absent	Present	Present	Present	Present	Present	Present	Absent	Present	Absent	Absent	Absent	Absent	Absent	Absent	Absent	Absent	Absent	Present	Present	Present	Present	Present	Present	Present	Present	Present	Present
ERR861674	CWVV01000001-CWVV01000393	201402408_1	IP	IP	France	OJC		2014	2014-04-02	4763363	393	In lineage	S	D	S	E	Present	Present	Present	Absent	Present	Absent	Present	Present	Present	Present	Present	Present	Absent	Present	Absent	Absent	Absent	Absent	Absent	Absent	Absent	Absent	Absent	Present	Present	Present	Present	Present	Present	Present	Present	Present	Present
ERR028689	CXEG01000001-CXEG01000393	20021122_1361394	See Holt et al 2012	Existing WTSI data	Global context					4552689	393	Outside of lineage	S	D	S	E
ERR190783	CXIN01000001-CXIN01000394	85516	TAU	WTSI	Israel	Jewish patient		2002	2002-01-01	4747652	394	In lineage	S	D	S	E	Present	Present	Present	Absent	Present	Absent	Present	Present	Present	Present	Present	Present	Absent	Present	Absent	Absent	Absent	Absent	Absent	Absent	Absent	Absent	Absent	Present	Present	Present	Present	Present	Present	Present	Present	Present	Present
ERR190803	CXJH01000001-CXJH01000394	87772	TAU	WTSI	Israel	Jewish patient		2002	2002-04-10	4722428	394	In lineage	S	D	S	E	Present	Present	Present	Present	Present	Present	Present	Present	Present	Present	Present	Present	Absent	Present	Absent	Absent	Absent	Absent	Absent	Present	Absent	Absent	Absent	Present	Present	Present	Present	Present	Present	Present	Present	Present	Present
ERR190808	CXJV01000001-CXJV01000394	92360	TAU	WTSI	Israel	Jewish patient		2002	2002-08-04	4674195	394	In lineage	S	D	S	E	Present	Absent	Absent	Absent	Absent	Absent	Present	Present	Present	Present	Present	Present	Absent	Present	Absent	Absent	Absent	Absent	Absent	Absent	Absent	Absent	Absent	Present	Present	Present	Present	Present	Present	Present	Present	Present	Present
ERR190820	CXJN01000001-CXJN01000394	95234	TAU	WTSI	Israel	Jewish patient		2003	2003-03-11	4739731	394	In lineage	S	D	S	E	Present	Present	Present	Absent	Present	Absent	Present	Present	Present	Present	Present	Present	Absent	Present	Absent	Absent	Absent	Absent	Absent	Absent	Absent	Absent	Absent	Present	Present	Present	Present	Present	Present	Present	Present	Present	Present
ERR047221	CXGE01000001-CXGE01000394	SS131636_2798534	IMOH	WTSI	Israel	Jewish patient		2010	2010-04-20	4682121	394	In lineage	S	D	S	E	Present	Present	Present	Absent	Present	Absent	Present	Present	Present	Present	Present	Present	Absent	Present	Absent	Absent	Absent	Absent	Absent	Absent	Absent	Absent	Absent	Present	Present	Present	Present	Present	Present	Present	Present	Present	Present
ERR319208	CXMT01000001-CXMT01000394	143564	TAU	WTSI	Israel	Jewish patient		2012	2012-02-26	4799279	394	In lineage	S	D	S	E	Present	Present	Present	Absent	Present	Absent	Present	Present	Present	Present	Present	Present	Absent	Present	Absent	Absent	Absent	Absent	Absent	Absent	Absent	Absent	Absent	Present	Present	Present	Present	Present	Present	Present	Present	Present	Present
ERR319258	CXNO01000001-CXNO01000394	144446	TAU	WTSI	Israel	Jewish patient		2012	2012-04-03	4699731	394	In lineage	S	D	S	E	Present	Absent	Absent	Absent	Absent	Present	Present	Present	Present	Present	Present	Present	Absent	Present	Absent	Absent	Absent	Absent	Absent	Absent	Absent	Absent	Absent	Present	Present	Present	Present	Present	Present	Present	Present	Present	Present
ERR861648	CWUX01000001-CWUX01000394	201312520_1	IP	IP	France	OJC		2013	2013-12-21	4847132	394	In lineage	S	D	S	E	Present	Absent	Absent	Absent	Absent	Absent	Present	Present	Present	Present	Present	Present	Absent	Present	Absent	Absent	Absent	Absent	Absent	Absent	Absent	Absent	Absent	Present	Present	Present	Present	Present	Present	Present	Present	Present	Present
ERR861679	CWWB01000001-CWWB01000394	201403955_1	IP	IP	France	OJC		2014	2014-05-19	4765432	394	In lineage	S	D	S	E	Present	Present	Present	Absent	Present	Absent	Present	Present	Present	Present	Present	Present	Absent	Present	Absent	Present	Absent	Absent	Absent	Absent	Absent	Absent	Absent	Present	Present	Present	Present	Present	Present	Present	Present	Present	Present
ERR025718	CXCL01000001-CXCL01000394	ShIB3300_440832	See Holt et al 2012	Existing WTSI data	Global context					4531574	394	Outside of lineage	S	D	S	E
ERR190895	CXLC01000001-CXLC01000395	¥_124342	TAU	WTSI	Israel	Israeli unknown		2008	2008-04-01	4718428	395	In lineage	S	D	S	E	Present	Present	Present	Absent	Present	Absent	Present	Present	Present	Present	Present	Present	Absent	Present	Absent	Absent	Absent	Absent	Absent	Absent	Absent	Absent	Absent	Present	Present	Present	Present	Present	Present	Present	Present	Present	Present
ERR572880	CWXN01000001-CWXN01000395	H081960581	PHE	WTSI	UK	OJC	P	2008	2008-04-08	4693725	395	In lineage	S	D	S	E	Present	Absent	Absent	Absent	Absent	Absent	Present	Present	Present	Present	Present	Present	Absent	Present	Absent	Absent	Absent	Absent	Absent	Absent	Absent	Absent	Absent	Present	Present	Present	Present	Present	Present	Present	Present	Present	Present
ERR319206	CXMQ01000001-CXMQ01000395	143562	TAU	WTSI	Israel	Jewish patient		2012	2012-02-29	4751091	395	In lineage	S	D	S	E	Present	Present	Present	Absent	Present	Absent	Present	Present	Present	Present	Present	Present	Absent	Present	Absent	Absent	Absent	Absent	Absent	Absent	Absent	Absent	Absent	Present	Present	Present	Present	Present	Present	Present	Present	Present	Present
ERR572930	CWZG01000001-CWZG01000395	H132860550	PHE	WTSI	UK	OJC	P	2013	2013-05-24	4726920	395	In lineage	S	D	S	E	Present	Absent	Absent	Absent	Absent	Absent	Present	Present	Present	Present	Present	Present	Absent	Present	Absent	Absent	Absent	Absent	Absent	Absent	Absent	Absent	Absent	Present	Present	Present	Present	Present	Present	Present	Present	Present	Present
ERR861668	CWVR01000001-CWVR01000395	201401464_1	IP	IP	France	OJC		2014	2014-01-28	4723850	395	In lineage	S	D	S	E	Present	Absent	Absent	Absent	Absent	Absent	Present	Present	Present	Present	Present	Present	Absent	Present	Absent	Absent	Absent	Absent	Absent	Absent	Absent	Absent	Absent	Present	Present	Present	Present	Present	Present	Present	Present	Present	Present
ERR861683	CWWH01000001-CWWH01000394	201405079_1	IP	IP	France	OJC		2014	2014-06-26	4769781	395	In lineage	S	D	S	E	Present	Absent	Absent	Absent	Absent	Absent	Present	Present	Present	Present	Present	Present	Absent	Present	Absent	Absent	Absent	Absent	Absent	Absent	Absent	Absent	Absent	Present	Present	Present	Present	Present	Present	Present	Present	Present	Present
ERR190757	CXHS01000001-CXHS01000396	75691	TAU	WTSI	Israel	Jewish patient		2000	2000-02-15	4659543	396	In lineage	S	D	S	E	Present	Present	Present	Present	Present	Present	Present	Present	Present	Absent	Present	Present	Absent	Present	Absent	Absent	Absent	Absent	Absent	Absent	Absent	Absent	Absent	Present	Present	Present	Present	Present	Present	Present	Present	Present	Present
ERR190854	CXKQ01000001-CXKQ01000396	109114	TAU	WTSI	Israel	Jewish patient		2006	2006-01-22	4760985	396	In lineage	S	D	S	E	Present	Absent	Absent	Absent	Absent	Absent	Present	Present	Present	Present	Present	Present	Absent	Present	Absent	Absent	Absent	Absent	Absent	Absent	Absent	Absent	Absent	Present	Present	Present	Present	Present	Present	Present	Present	Present	Present
ERR572893	CWYF01000001-CWYF01000396	H092580349	PHE	WTSI	UK	OJC	P	2009	2009-05-10	4686133	396	In lineage	S	D	S	E	Present	Present	Present	Absent	Present	Absent	Present	Present	Present	Present	Present	Present	Absent	Present	Absent	Absent	Absent	Absent	Absent	Absent	Absent	Absent	Absent	Present	Present	Present	Present	Present	Present	Present	Present	Present	Present
ERR319259	CXNQ01000001-CXNQ01000396	144555	TAU	WTSI	Israel	Jewish patient		2012	2012-04-12	4800775	396	In lineage	S	D	S	E	Present	Present	Present	Absent	Present	Absent	Present	Present	Present	Present	Present	Present	Absent	Present	Absent	Absent	Absent	Absent	Absent	Absent	Absent	Absent	Absent	Present	Present	Present	Present	Present	Present	Present	Present	Present	Present
ERR572929	CWZH01000001-CWZH01000396	H132060833	PHE	WTSI	UK	OJC	P	2013	2013-04-14	4676239	396	In lineage	S	D	S	E	Present	Absent	Absent	Absent	Absent	Absent	Present	Present	Present	Present	Present	Present	Absent	Present	Absent	Absent	Absent	Absent	Absent	Absent	Absent	Absent	Absent	Present	Present	Present	Present	Present	Present	Present	Present	Present	Present
ERR572945	CXAF01000001-CXAF01000396	H141000108	PHE	WTSI	UK	OJC	7	2014	2014-02-20	4761701	396	In lineage	S	D	S	E	Present	Present	Present	Absent	Present	Absent	Present	Present	Present	Present	Present	Present	Absent	Present	Absent	Absent	Absent	Absent	Absent	Absent	Absent	Absent	Absent	Present	Present	Present	Present	Present	Present	Present	Present	Present	Present
ERR861684	CWWI01000001-CWWI01000395	201405193_1	IP	IP	France	OJC		2014	2014-07-01	4760527	396	In lineage	S	D	S	E	Present	Absent	Absent	Absent	Absent	Absent	Present	Present	Present	Present	Present	Present	Absent	Present	Absent	Absent	Absent	Absent	Absent	Absent	Absent	Absent	Absent	Present	Present	Present	Present	Present	Present	Present	Present	Present	Present
ERR319198	CXMM01000001-CXMM01000396	143269	TAU	WTSI	Israel	Jewish patient		2012	2012 Feb	4718448	396	In lineage	S	D	S	E	Present	Present	Present	Absent	Present	Present	Present	Present	Present	Present	Present	Present	Absent	Present	Absent	Absent	Absent	Absent	Absent	Absent	Absent	Absent	Absent	Present	Present	Present	Present	Present	Present	Present	Present	Present	Present
ERR025712	CXBU01000001-CXBU01000396	ShIB2018_440826	See Holt et al 2012	Existing WTSI data	Global context					4536906	396	Outside of lineage	S	D	S	E
ERR042785	CXFH01000001-CXFH01000397	sh07-1910	IP	WTSI	France	OJC		2007	2007-04-18	4687047	397	In lineage	S	D	S	E	Present	Absent	Absent	Absent	Absent	Absent	Present	Present	Present	Present	Present	Present	Absent	Present	Absent	Absent	Absent	Absent	Absent	Absent	Absent	Absent	Absent	Present	Present	Present	Present	Present	Present	Present	Present	Present	Present
ERR572903	CWYO01000001-CWYO01000397	H102640221	PHE	WTSI	UK	OJC	P	2010	2010-05-13	4684500	397	In lineage	S	D	S	E	Present	Absent	Absent	Absent	Absent	Absent	Present	Present	Present	Present	Present	Present	Absent	Present	Absent	Absent	Absent	Absent	Absent	Absent	Absent	Absent	Absent	Present	Present	Present	Present	Present	Present	Present	Present	Absent	Present
ERR572932	CWZQ01000001-CWZQ01000397	H132920407	PHE	WTSI	UK	OJC	P	2013	2013-05-27	4802323	397	In lineage	S	D	S	E	Present	Absent	Absent	Absent	Absent	Absent	Present	Present	Present	Present	Present	Present	Absent	Present	Absent	Absent	Absent	Absent	Absent	Absent	Absent	Absent	Absent	Present	Present	Present	Present	Present	Present	Present	Present	Present	Present
ERR861643	CWUS01000001-CWUS01000397	201311626_1	IP	IP	France	OJC		2013	2013-11-19	4879437	397	In lineage	S	D	S	E	Present	Absent	Absent	Absent	Absent	Absent	Present	Present	Present	Present	Present	Present	Absent	Present	Absent	Absent	Absent	Absent	Absent	Absent	Absent	Absent	Absent	Present	Present	Present	Present	Present	Present	Present	Present	Present	Present
ERR572943	CWZY01000001-CWZY01000397	H141020368	PHE	WTSI	UK	OJC	7	2014	2014-02-21	4759979	397	In lineage	S	D	S	E	Present	Present	Present	Absent	Present	Absent	Present	Present	Present	Present	Present	Present	Absent	Present	Absent	Absent	Absent	Absent	Absent	Absent	Absent	Absent	Absent	Present	Present	Present	Present	Present	Present	Present	Present	Present	Present
ERR190847	CXKJ01000001-CXKJ01000398	99443	TAU	WTSI	Israel	Jewish patient		2004	2004-04-20	4701665	398	In lineage	S	D	S	E	Present	Present	Present	Absent	Present	Absent	Present	Present	Present	Present	Present	Present	Absent	Present	Absent	Absent	Absent	Absent	Absent	Absent	Absent	Absent	Absent	Present	Present	Present	Present	Present	Present	Present	Present	Present	Present
ERR190848	CXKL01000001-CXKL01000398	99444	TAU	WTSI	Israel	Jewish patient		2004	2004-04-20	4729609	398	In lineage	S	D	S	E	Present	Present	Present	Absent	Present	Absent	Present	Present	Present	Present	Present	Present	Absent	Present	Absent	Absent	Absent	Absent	Absent	Absent	Absent	Absent	Absent	Present	Present	Present	Present	Present	Present	Present	Present	Present	Present
ERR190855	CXKS01000001-CXKS01000398	109171	TAU	WTSI	Israel	Israeli unknown		2006	Jan 2006	4799752	398	In lineage	S	D	S	E	Present	Present	Present	Absent	Present	Absent	Present	Present	Present	Present	Present	Present	Absent	Present	Absent	Absent	Absent	Absent	Absent	Absent	Absent	Absent	Absent	Present	Present	Present	Present	Present	Present	Present	Present	Present	Present
ERR047212	CXGF01000001-CXGF01000398	SS117886_2798525	IMOH	WTSI	Israel	Jewish patient		2007	2007-01-04	4675162	398	In lineage	S	D	S	E	Present	Present	Present	Absent	Present	Absent	Present	Present	Present	Present	Present	Present	Absent	Present	Absent	Absent	Absent	Absent	Absent	Absent	Absent	Absent	Absent	Present	Present	Present	Present	Present	Present	Present	Present	Present	Present
ERR319256	CXOD01000001-CXOD01000398	144444	TAU	WTSI	Israel	Jewish patient		2012	2012-04-02	4779126	398	In lineage	S	D	S	E	Present	Present	Present	Absent	Present	Present	Present	Present	Present	Present	Present	Present	Absent	Present	Absent	Absent	Absent	Absent	Absent	Absent	Absent	Absent	Absent	Present	Present	Present	Present	Present	Present	Present	Present	Present	Present
ERR861654	CWVE01000001-CWVE01000398	201400049_1	IP	IP	France	OJC		2013	2013-12-23	4853759	398	In lineage	S	D	S	E	Present	Absent	Absent	Absent	Absent	Absent	Present	Present	Present	Present	Present	Present	Absent	Present	Absent	Absent	Absent	Absent	Absent	Absent	Absent	Absent	Absent	Present	Present	Present	Present	Present	Present	Present	Present	Present	Present
ERR861677	CWVZ01000001-CWVZ01000398	201403834_1	IP	IP	France	OJC		2014	2014-05-22	4764488	398	In lineage	S	D	S	E	Present	Absent	Absent	Absent	Absent	Absent	Present	Present	Present	Present	Present	Present	Absent	Present	Absent	Absent	Absent	Absent	Absent	Absent	Absent	Absent	Absent	Present	Present	Present	Present	Present	Present	Present	Present	Present	Present
ERR190849	CXKM01000001-CXKM01000399	99608	TAU	WTSI	Israel	Jewish patient		2004	2004-04-15	4644361	399	In lineage	S	D	S	E	Present	Present	Present	Absent	Present	Absent	Present	Present	Present	Present	Present	Present	Absent	Present	Absent	Absent	Absent	Absent	Absent	Absent	Absent	Absent	Absent	Present	Present	Present	Present	Present	Present	Present	Present	Present	Present
ERR042786	CXFI01000001-CXFI01000398	sh07-2004	IP	WTSI	France	OJC		2007	2007-04-22	4776089	399	In lineage	S	D	S	E	Present	Present	Present	Absent	Present	Absent	Present	Present	Present	Present	Present	Present	Absent	Present	Absent	Absent	Absent	Absent	Absent	Absent	Absent	Absent	Absent	Present	Present	Present	Present	Present	Present	Present	Present	Present	Present
ERR319220	CXMZ01000001-CXMZ01000399	143981	TAU	WTSI	Israel	Jewish patient		2012	2012-03-19	4742620	399	In lineage	S	D	S	E	Present	Absent	Absent	Absent	Absent	Absent	Present	Present	Present	Present	Present	Present	Absent	Present	Absent	Absent	Absent	Absent	Absent	Absent	Absent	Absent	Absent	Present	Present	Present	Present	Present	Present	Present	Present	Present	Present
ERR861663	CWVL01000001-CWVL01000399	201401096_1	IP	IP	France	OJC		2014	2014-02-12	4870134	399	In lineage	S	D	S	E	Present	Absent	Absent	Absent	Absent	Absent	Present	Present	Present	Present	Present	Present	Absent	Present	Absent	Absent	Absent	Absent	Absent	Absent	Absent	Absent	Absent	Present	Present	Present	Present	Present	Present	Present	Present	Present	Present
ERR572944	CXAD01000001-CXAD01000399	H141040399	PHE	WTSI	UK	OJC	7	2014	2014-02-22	4714392	399	In lineage	S	D	S	E	Present	Absent	Absent	Absent	Absent	Absent	Present	Present	Present	Present	Present	Present	Absent	Present	Absent	Absent	Absent	Absent	Absent	Absent	Absent	Absent	Absent	Present	Present	Present	Present	Present	Present	Present	Present	Present	Present
ERR861687	CWWK01000001-CWWK01000399	201405327_1	IP	IP	France	OJC		2014	2014-07-09	4749699	399	In lineage	S	D	S	E	Present	Absent	Absent	Absent	Absent	Absent	Present	Present	Present	Present	Present	Present	Absent	Present	Absent	Absent	Absent	Absent	Absent	Absent	Absent	Absent	Absent	Present	Present	Present	Present	Present	Present	Present	Present	Present	Present
ERR025756	CXDM01000001-CXDM01000394	Sh476_441046	See Holt et al 2012	Existing WTSI data	Global context					4545050	399	Outside of lineage	S	D	S	E
ERR025726	CXCR01000001-CXCR01000398	Sh54178_440879	See Holt et al 2012	Existing WTSI data	Global context					4635862	399	Outside of lineage	S	D	S	E
ERR190837	CXJT01000001-CXJT01000400	98904	TAU	WTSI	Israel	Jewish patient		2004	2004-03-24	4733118	400	In lineage	S	D	S	E	Present	Present	Present	Absent	Present	Absent	Present	Present	Present	Present	Present	Present	Absent	Present	Absent	Absent	Absent	Absent	Absent	Absent	Absent	Absent	Absent	Present	Present	Present	Present	Present	Present	Present	Present	Present	Present
ERR047218	CXGJ01000001-CXGJ01000400	SS128716_2798531	IMOH	WTSI	Israel	Israeli unknown		2009	2009-06-06	4664518	400	In lineage	S	D	S	E	Present	Present	Present	Absent	Present	Absent	Present	Present	Present	Present	Present	Present	Absent	Present	Absent	Absent	Absent	Absent	Absent	Absent	Absent	Absent	Absent	Present	Present	Present	Present	Present	Present	Present	Present	Present	Present
ERR572910	CWYV01000001-CWYV01000400	H104480143	PHE	WTSI	UK	OJC	P	2010	2010-08-13	4706064	400	In lineage	S	D	S	E	Present	Absent	Absent	Present	Absent	Absent	Present	Present	Present	Present	Present	Present	Absent	Present	Absent	Absent	Absent	Absent	Absent	Absent	Absent	Absent	Absent	Present	Present	Present	Present	Present	Present	Present	Present	Present	Present
ERR025713	CXCA01000001-CXCA01000399	ShIB2024_440827	See Holt et al 2012	Existing WTSI data	Global context					4605446	400	Outside of lineage	S	G	S	E
ERR028695	CXER01000001-CXER01000400	20011685_1361400	See Holt et al 2012	Existing WTSI data	Global context					4660084	400	Outside of lineage	S	D	S	E
ERR190823	CXJQ01000001-CXJQ01000401	95641	TAU	WTSI	Israel	Jewish patient		2003	2003-05-18	4669100	401	In lineage	S	D	S	E	Present	Present	Present	Absent	Present	Absent	Present	Present	Present	Present	Present	Present	Absent	Present	Absent	Absent	Absent	Absent	Absent	Absent	Absent	Absent	Absent	Present	Present	Present	Present	Present	Present	Present	Present	Present	Present
ERR861672	CWVY01000001-CWVY01000401	201401842_1	IP	IP	France	OJC		2014	2014-03-11	4801568	401	In lineage	S	D	S	E	Present	Absent	Absent	Absent	Absent	Absent	Present	Present	Present	Present	Present	Present	Absent	Present	Absent	Absent	Absent	Absent	Absent	Absent	Absent	Absent	Absent	Present	Present	Present	Present	Present	Present	Present	Present	Present	Present
ERR028699	CXEU01000001-CXEU01000401	20062087_1361418	See Holt et al 2012	Existing WTSI data	Global context					4650484	401	Outside of lineage	S	D	S	E
ERR127059	CXGT01000001-CXGT01000402	H113080359	PHE	WTSI	UK	OJC	6	2011	2011-06-04	4747793	402	In lineage	S	D	S	E	Present	Absent	Absent	Absent	Absent	Absent	Present	Present	Present	Present	Present	Present	Absent	Present	Absent	Absent	Absent	Absent	Absent	Absent	Absent	Absent	Absent	Present	Present	Present	Present	Present	Present	Present	Present	Present	Present
ERR319223	CXNB01000001-CXNB01000402	143985	TAU	WTSI	Israel	Jewish patient		2012	2012-03-18	4786060	402	In lineage	S	D	S	E	Present	Present	Present	Absent	Present	Present	Present	Present	Present	Present	Present	Present	Absent	Present	Absent	Absent	Absent	Absent	Absent	Absent	Absent	Absent	Absent	Present	Present	Present	Present	Present	Present	Present	Present	Present	Present
ERR861667	CWVQ01000001-CWVQ01000402	201401463_1	IP	IP	France	OJC		2014	2014-01-29	4892791	402	In lineage	S	D	S	E	Present	Absent	Absent	Absent	Absent	Absent	Present	Present	Present	Present	Present	Present	Absent	Present	Absent	Absent	Absent	Absent	Absent	Absent	Absent	Absent	Absent	Present	Present	Present	Present	Present	Present	Present	Present	Present	Present
ERR861600	CWUQ01000001-CWUQ01000402	25501ss_1	PHE	PHE	UK	Non-OJC	Unavailable	2014	2014-03-18	4416258	402	Outside of lineage	-	-	-	-	Absent	Present	Present	Absent	Present	Present	Present	Present	Present	Present	Present	Present	Absent	Present	Absent	Absent	Absent	Absent	Absent	Absent	Absent	Absent	Absent	Present	Present	Present	Present	Present	Present	Present	Present	Present	Present
ERR190821	CXJP01000001-CXJP01000402	95522	TAU	WTSI	Israel	Israeli unknown		2003	NK	4693638	402	In lineage	S	D	S	E	Present	Present	Present	Absent	Present	Present	Present	Present	Present	Present	Present	Present	Absent	Present	Absent	Absent	Absent	Absent	Absent	Absent	Absent	Absent	Absent	Present	Present	Present	Present	Present	Present	Present	Present	Present	Present
ERR025710	CXBT01000001-CXBT01000402	ShIB3507_440835	See Holt et al 2012	Existing WTSI data	Global context					4529081	402	Outside of lineage	S	D	S	E
ERR025686	CXBH01000001-CXBH01000402	ShIB696_440728	See Holt et al 2012	Existing WTSI data	Global context					4596014	402	Outside of lineage	S	D	S	E
ERR190817	CXJL01000001-CXJL01000403	95014	TAU	WTSI	Israel	Jewish patient		2003	2003-03-02	4726683	403	In lineage	S	D	S	E	Present	Present	Present	Absent	Present	Absent	Present	Present	Present	Present	Present	Present	Absent	Present	Absent	Absent	Absent	Absent	Absent	Absent	Absent	Absent	Absent	Present	Present	Present	Present	Present	Present	Present	Present	Present	Present
ERR045199	CXFZ01000001-CXFZ01000403	SS106312_2712860	IMOH	WTSI	Israel	Jewish patient		2005	2005-04-05	4730310	403	In lineage	S	D	S	E	Present	Present	Present	Absent	Present	Absent	Present	Present	Present	Present	Present	Present	Absent	Present	Absent	Absent	Absent	Absent	Absent	Absent	Absent	Absent	Absent	Present	Present	Present	Present	Present	Present	Present	Present	Present	Present
ERR127062	CXGX01000001-CXGX01000403	H113240269	PHE	WTSI	UK	OJC	Unknown	2011	2011-06-12	4756505	403	In lineage	S	D	S	E	Present	Absent	Absent	Absent	Absent	Absent	Present	Present	Present	Present	Present	Present	Absent	Present	Absent	Absent	Absent	Absent	Absent	Absent	Absent	Absent	Absent	Present	Present	Present	Present	Present	Present	Present	Present	Present	Present
ERR861633	CWTO01000001-CWTO01000403	52001ss_1	PHE	PHE	UK	OJC	7	2014	2014-03-03	4767513	403	In lineage	S	D	S	E	Present	Present	Present	Absent	Present	Absent	Present	Present	Present	Present	Present	Present	Absent	Present	Absent	Absent	Absent	Absent	Absent	Absent	Absent	Absent	Absent	Present	Present	Present	Present	Present	Present	Present	Present	Present	Present
ERR028697	CXEV01000001-CXEV01000403	20040924_1361417	See Holt et al 2012	Existing WTSI data	Global context					4556321	403	Outside of lineage	S	D	S	E
ERR025738	CXDB01000001-CXDB01000397	Sh1460_440931	See Holt et al 2012	Existing WTSI data	Global context					4580829	403	Outside of lineage	S	D	S	E
ERR558522	CWWP01000001-CWWP01000404	KY 1163	TAU	WTSI	Israel	Jewish patient		1992	1992-06-22	4641316	404	In lineage	S	D	S	E	Present	Present	Present	Absent	Present	Absent	Present	Present	Present	Present	Present	Present	Absent	Present	Absent	Absent	Absent	Absent	Absent	Absent	Absent	Absent	Absent	Present	Present	Present	Present	Present	Present	Present	Present	Present	Present
ERR319213	CXMW01000001-CXMW01000404	143778	TAU	WTSI	Israel	Jewish patient		2012	2012-03-12	4748403	404	In lineage	S	D	S	E	Present	Absent	Absent	Absent	Absent	Absent	Present	Present	Present	Absent	Present	Present	Absent	Present	Absent	Absent	Absent	Absent	Absent	Absent	Absent	Absent	Absent	Present	Present	Present	Present	Present	Present	Present	Present	Present	Present
ERR572946	CXAG01000001-CXAG01000404	H140920393	PHE	WTSI	UK	OJC	7	2014	2014-02-16	4765223	404	In lineage	S	D	S	E	Present	Present	Present	Absent	Present	Absent	Present	Present	Present	Present	Present	Present	Absent	Present	Absent	Absent	Absent	Absent	Absent	Absent	Absent	Absent	Absent	Present	Present	Present	Present	Present	Present	Present	Present	Present	Present
ERR861626	CWTQ01000001-CWTQ01000404	44201ss_1	PHE	PHE	UK	OJC	7	2014	2014-03-05	4690764	404	In lineage	-	-	S	E	Present	Absent	Absent	Absent	Absent	Absent	Present	Present	Present	Present	Present	Present	Absent	Present	Absent	Absent	Absent	Absent	Absent	Absent	Absent	Absent	Absent	Present	Present	Present	Present	Present	Present	Present	Present	Present	Present
ERR861632	CWUC01000001-CWUC01000404	51401ss_1	PHE	PHE	UK	Non-OJC	6	2014	2014-03-14	4657343	404	Outside of lineage	S	D	S	E	Present	Present	Present	Absent	Present	Present	Present	Present	Present	Present	Present	Present	Absent	Present	Absent	Absent	Absent	Absent	Absent	Absent	Absent	Absent	Absent	Present	Present	Present	Present	Present	Present	Present	Present	Present	Present
ERR861686	CWWJ01000001-CWWJ01000404	201405302_1	IP	IP	France	OJC		2014	2014-07-01	4755209	404	In lineage	S	D	S	E	Present	Absent	Absent	Absent	Absent	Absent	Present	Present	Present	Present	Present	Present	Absent	Present	Absent	Absent	Absent	Absent	Absent	Absent	Absent	Absent	Absent	Present	Present	Present	Present	Present	Present	Present	Present	Present	Present
ERR025758	CXDP01000001-CXDP01000399	Sh988743_441089	See Holt et al 2012	Existing WTSI data	Global context					4452160	404	Outside of lineage	S	D	S	E
ERR861670	CWVU01000001-CWVU01000405	201401742_1	IP	IP	France	OJC		2014	2014-03-08	4873693	405	In lineage	S	D	S	E	Present	Absent	Absent	Absent	Absent	Absent	Present	Present	Present	Present	Present	Present	Absent	Present	Absent	Absent	Absent	Absent	Absent	Absent	Absent	Absent	Absent	Present	Present	Present	Present	Present	Present	Present	Present	Present	Present
ERR319189	CXNG01000001-CXNG01000405	143101	TAU	WTSI	Israel	Jewish patient		2012	2012 Jan	4773039	405	In lineage	S	D	S	E	Present	Present	Present	Absent	Present	Present	Present	Present	Present	Present	Present	Present	Absent	Present	Absent	Absent	Absent	Absent	Absent	Absent	Absent	Absent	Absent	Present	Present	Present	Present	Present	Present	Present	Present	Present	Present
ERR319188	CXNF01000001-CXNF01000405	143100	TAU	WTSI	Israel	Jewish patient		2012	2012 Jan	4779513	405	In lineage	S	D	S	E	Present	Present	Present	Absent	Present	Present	Present	Present	Present	Present	Present	Present	Absent	Present	Absent	Absent	Absent	Absent	Absent	Absent	Absent	Absent	Absent	Present	Present	Present	Present	Present	Present	Present	Present	Present	Present
ERR042787	CXFJ01000001-CXFJ01000406	sh07-2224	IP	WTSI	France	OJC		2007	2007-05-01	4891546	406	Outside of lineage	S	D	S	E	Present	Absent	Absent	Absent	Present	Absent	Present	Present	Present	Present	Present	Present	Absent	Present	Absent	Absent	Absent	Absent	Absent	Absent	Absent	Absent	Absent	Present	Present	Present	Present	Present	Present	Present	Present	Present	Present
ERR190902	CXLK01000001-CXLK01000406	¥_124496	TAU	WTSI	Israel	Israeli unknown		2008	Apr-08	4908561	406	In lineage	S	D	S	E	Present	Absent	Absent	Absent	Absent	Absent	Present	Present	Present	Present	Present	Present	Absent	Present	Absent	Absent	Absent	Absent	Absent	Absent	Absent	Absent	Absent	Present	Present	Present	Present	Present	Present	Present	Present	Present	Present
ERR319203	CXMO01000001-CXMO01000406	143558	TAU	WTSI	Israel	Jewish patient		2012	2012-02-22	4740312	406	In lineage	S	D	S	E	Present	Absent	Absent	Absent	Absent	Absent	Present	Present	Present	Absent	Present	Present	Absent	Present	Absent	Absent	Absent	Absent	Absent	Absent	Absent	Absent	Absent	Present	Present	Present	Present	Present	Present	Present	Present	Present	Present
ERR319248	CXNN01000001-CXNN01000406	144358	TAU	WTSI	Israel	Jewish patient		2012	2012-03-29	4775337	406	In lineage	S	D	S	E	Present	Present	Present	Absent	Present	Present	Present	Present	Present	Present	Present	Present	Absent	Present	Absent	Absent	Absent	Absent	Absent	Absent	Absent	Absent	Absent	Present	Present	Present	Present	Present	Present	Present	Present	Present	Present
ERR861652	CWVD01000001-CWVD01000406	201400029_1	IP	IP	France	OJC		2013	2013-12-28	4827621	406	In lineage	S	D	S	E	Present	Absent	Absent	Absent	Absent	Absent	Present	Present	Present	Present	Present	Present	Absent	Present	Absent	Absent	Absent	Absent	Absent	Absent	Absent	Absent	Absent	Present	Present	Present	Present	Present	Present	Present	Present	Present	Present
ERR861623	CWTC01000001-CWTC01000406	38001ss_1	PHE	PHE	UK	Non-OJC	6	2014	2014-02-13	4480712	406	Outside of lineage	L	D	S	E	Present	Present	Present	Absent	Present	Present	Present	Present	Present	Present	Present	Present	Absent	Present	Absent	Absent	Absent	Absent	Absent	Absent	Absent	Absent	Absent	Present	Present	Absent	Present	Present	Present	Present	Present	Present	Present
ERR861642	CWTM01000001-CWTM01000406	90301ss_1	PHE	PHE	UK	OJC	7	2014	2014-03-01	4744206	406	In lineage	S	D	S	E	Present	Present	Present	Absent	Present	Absent	Present	Present	Present	Present	Absent	Present	Absent	Present	Absent	Absent	Absent	Absent	Absent	Absent	Absent	Absent	Absent	Present	Present	Present	Present	Present	Present	Present	Present	Present	Present
ERR861685	CWWL01000001-CWWL01000406	201405267_1	IP	IP	France	OJC		2014	2014-07-04	4740749	406	In lineage	S	D	S	E	Present	Absent	Absent	Absent	Absent	Absent	Present	Present	Present	Present	Present	Present	Absent	Present	Absent	Absent	Absent	Absent	Absent	Absent	Absent	Absent	Absent	Present	Present	Present	Present	Present	Present	Present	Present	Present	Present
ERR319186	CXMU01000001-CXMU01000406	143098	TAU	WTSI	Israel	Jewish patient		2012	2012 Jan	4788769	406	In lineage	S	D	S	E	Present	Present	Present	Absent	Present	Present	Present	Present	Present	Present	Present	Present	Absent	Present	Absent	Absent	Absent	Absent	Absent	Absent	Absent	Absent	Absent	Present	Present	Present	Present	Present	Present	Present	Present	Present	Present
ERR190813	CXKZ01000001-CXKZ01000407	94818	TAU	WTSI	Israel	Jewish patient		2003	2003-01-20	4791320	407	In lineage	S	D	S	E	Present	Present	Present	Absent	Present	Present	Present	Present	Present	Present	Present	Present	Absent	Present	Absent	Absent	Absent	Absent	Absent	Absent	Absent	Absent	Absent	Present	Present	Present	Present	Present	Present	Present	Present	Present	Present
ERR190850	CXKN01000001-CXKN01000407	99767	TAU	WTSI	Israel	Jewish patient		2004	2004-04-25	4707438	407	In lineage	S	D	S	E	Present	Present	Present	Absent	Present	Absent	Present	Present	Present	Present	Present	Present	Absent	Present	Absent	Absent	Absent	Absent	Absent	Absent	Absent	Absent	Absent	Present	Present	Present	Present	Present	Present	Present	Present	Present	Present
ERR190898	CXLG01000001-CXLG01000407	¥_124566	TAU	WTSI	Israel	Israeli unknown		2008	Apr-08	4850177	407	In lineage	S	D	S	E	Present	Present	Present	Absent	Present	Absent	Present	Present	Present	Present	Present	Present	Absent	Present	Absent	Absent	Absent	Absent	Absent	Absent	Absent	Absent	Absent	Present	Present	Present	Present	Present	Present	Present	Present	Present	Present
ERR319224	CXNE01000001-CXNE01000407	143986	TAU	WTSI	Israel	Jewish patient		2012	2012-03-21	4815649	407	In lineage	S	D	S	E	Present	Present	Present	Absent	Present	Present	Present	Present	Present	Present	Present	Present	Absent	Present	Absent	Absent	Absent	Absent	Absent	Absent	Absent	Absent	Absent	Present	Present	Present	Present	Present	Present	Present	Present	Present	Present
ERR861624	CWTD01000001-CWTD01000407	38101ss_1	PHE	PHE	UK	Non-OJC	6	2014	2014-02-13	4560347	407	Outside of lineage	L	G	I	E	Absent	Absent	Absent	Absent	Absent	Absent	Present	Present	Present	Present	Present	Present	Absent	Present	Absent	Absent	Absent	Absent	Absent	Absent	Absent	Absent	Absent	Present	Present	Present	Present	Present	Present	Present	Present	Present	Present
ERR861688	CWWM01000001-CWWM01000407	201405357_1	IP	IP	France	OJC		2014	2014-07-07	4825295	407	In lineage	S	D	S	E	Present	Absent	Absent	Absent	Absent	Absent	Present	Present	Present	Present	Present	Present	Absent	Present	Absent	Absent	Absent	Absent	Absent	Absent	Absent	Absent	Absent	Present	Present	Present	Present	Present	Present	Present	Present	Present	Present
ERR025701	CXBO01000001-CXBO01000406	ShIB1993_440756	See Holt et al 2012	Existing WTSI data	Global context					4462988	407	Outside of lineage	S	D	S	E
ERR028694	CXES01000001-CXES01000407	19904011_1361399	See Holt et al 2012	Existing WTSI data	Global context					4635250	407	Outside of lineage	S	D	S	E
ERR028672	CXDZ01000001-CXDZ01000407	20061758_1361376	See Holt et al 2012	Existing WTSI data	Global context					4657926	407	Outside of lineage	S	D	S	E
ERR190747	CXHK01000001-CXHK01000408	75643	TAU	WTSI	Israel	Jewish patient		2000	2000-02-07	4567070	408	In lineage	S	D	S	E	Present	Present	Present	Present	Present	Present	Present	Present	Present	Present	Present	Present	Absent	Present	Absent	Absent	Absent	Absent	Absent	Absent	Absent	Absent	Absent	Present	Present	Present	Present	Present	Present	Present	Present	Present	Present
ERR190846	CXKK01000001-CXKK01000408	99442	TAU	WTSI	Israel	Jewish patient		2004	2004-04-19	4697261	408	In lineage	S	D	S	E	Present	Present	Present	Absent	Present	Absent	Present	Present	Present	Present	Present	Present	Absent	Present	Absent	Absent	Absent	Absent	Absent	Absent	Absent	Absent	Absent	Present	Present	Present	Present	Present	Present	Present	Present	Present	Present
ERR319245	CXNH01000001-CXNH01000408	144303	TAU	WTSI	Israel	Jewish patient		2012	2012-04-01	4720190	408	In lineage	S	D	S	E	Present	Absent	Absent	Present	Absent	Absent	Present	Present	Present	Present	Present	Present	Absent	Present	Absent	Absent	Absent	Absent	Absent	Absent	Absent	Absent	Absent	Present	Present	Present	Present	Present	Present	Present	Present	Present	Present
ERR572921	CWZC01000001-CWZC01000408	H140220307	PHE	WTSI	UK	OJC	P	2014	2014-01-12	4769550	408	In lineage	S	D	S	E	Present	Present	Present	Absent	Present	Absent	Present	Present	Present	Present	Present	Present	Absent	Present	Absent	Absent	Absent	Absent	Absent	Absent	Absent	Absent	Absent	Present	Present	Present	Present	Present	Present	Present	Present	Present	Present
ERR028703	CXEW01000001-CXEW01000408	20062313_1361422	See Holt et al 2012	Existing WTSI data	Global context					4635209	408	Outside of lineage	S	D	S	E
ERR861681	CWWF01000001-CWWF01000408	201403963_1	IP	IP	France	OJC		2014	2014-05-21	4761891	409	In lineage	S	D	S	E	Present	Present	Present	Absent	Present	Absent	Present	Present	Present	Present	Present	Present	Absent	Present	Absent	Absent	Absent	Absent	Absent	Absent	Absent	Absent	Absent	Present	Present	Present	Present	Present	Present	Present	Present	Present	Present
ERR319190	CXNJ01000001-CXNJ01000409	143102	TAU	WTSI	Israel	Jewish patient		2012	2012 Jan	4791469	409	In lineage	S	D	S	E	Present	Present	Present	Absent	Present	Present	Present	Present	Present	Present	Present	Present	Absent	Present	Absent	Absent	Absent	Absent	Absent	Absent	Absent	Absent	Absent	Present	Present	Present	Present	Present	Present	Present	Present	Present	Present
ERR028687	CXEI01000001-CXEI01000409	CS14_1361403	See Holt et al 2012	Existing WTSI data	Global context					4672271	409	Outside of lineage	S	D	S	E
ERR028700	CXET01000001-CXET01000409	20071599_1361419	See Holt et al 2012	Existing WTSI data	Global context					4857821	409	Outside of lineage	S	D	S	E
ERR127050	CXHF01000001-CXHF01000410	H112540448	PHE	WTSI	UK	OJC	7	2011	2011-05-08	4730978	410	In lineage	S	D	S	E	Present	Absent	Absent	Absent	Absent	Absent	Present	Present	Present	Present	Present	Present	Absent	Present	Absent	Absent	Absent	Absent	Absent	Absent	Absent	Absent	Absent	Present	Present	Present	Present	Present	Present	Present	Present	Present	Present
ERR572917	CWZA01000001-CWZA01000410	H112960373	PHE	WTSI	UK	Non-OJC	P	2011	2011-05-29	4584287	410	Outside of lineage	S	D	S	E	Present	Present	Present	Absent	Present	Present	Present	Present	Present	Present	Present	Present	Absent	Present	Absent	Absent	Absent	Absent	Absent	Absent	Absent	Absent	Absent	Present	Present	Present	Present	Present	Present	Present	Present	Present	Present
ERR025767	CXDX01000001-CXDX01000409	Sh31382_441096	See Holt et al 2012	Existing WTSI data	Global context			2003	NK	4626080	410	In lineage	S	D	S	E	Present	Present	Present	Absent	Present	Absent	Present	Present	Present	Present	Present	Present	Absent	Present	Absent	Absent	Absent	Absent	Absent	Absent	Absent	Absent	Absent	Present	Present	Present	Present	Present	Present	Present	Present	Present	Present
ERR558523	CWWS01000001-CWWS01000411	KY 2529	TAU	WTSI	Israel	Jewish patient		1992	1992-06-22	4672857	411	In lineage	S	D	S	E	Present	Present	Present	Absent	Present	Absent	Present	Present	Present	Present	Present	Present	Absent	Present	Absent	Absent	Absent	Absent	Absent	Absent	Absent	Absent	Absent	Present	Present	Present	Present	Present	Present	Present	Present	Present	Present
ERR190900	CXLI01000001-CXLI01000411	¥_124558	TAU	WTSI	Israel	Israeli unknown		2008	Apr-08	4743700	411	In lineage	S	D	S	E	Present	Absent	Absent	Absent	Absent	Absent	Present	Present	Present	Present	Present	Present	Absent	Present	Absent	Absent	Absent	Absent	Absent	Absent	Absent	Absent	Absent	Present	Present	Present	Present	Present	Present	Present	Present	Present	Present
ERR319221	CXNA01000001-CXNA01000411	143982	TAU	WTSI	Israel	Jewish patient		2012	2012-03-20	4772018	411	In lineage	S	D	S	E	Present	Absent	Absent	Absent	Absent	Absent	Present	Present	Present	Present	Present	Present	Absent	Present	Absent	Absent	Absent	Absent	Absent	Absent	Absent	Absent	Absent	Present	Present	Present	Present	Present	Present	Present	Present	Present	Present
ERR861597	CWUF01000001-CWUF01000411	24801ss_1	PHE	PHE	UK	Non-OJC	7	2014	2014-03-11	4756264	411	In lineage	S	D	S	E	Present	Present	Present	Absent	Present	Absent	Present	Present	Present	Present	Present	Present	Absent	Present	Absent	Absent	Absent	Absent	Absent	Absent	Absent	Absent	Absent	Present	Present	Present	Present	Present	Present	Present	Present	Present	Present
ERR319187	CXNC01000001-CXNC01000411	143099	TAU	WTSI	Israel	Jewish patient		2012	2012 Jan	4778996	411	In lineage	S	D	S	E	Present	Present	Present	Absent	Present	Present	Present	Present	Present	Present	Present	Present	Absent	Present	Absent	Absent	Absent	Absent	Absent	Absent	Absent	Absent	Absent	Present	Present	Present	Present	Present	Present	Present	Present	Present	Present
ERR025709	CXBW01000001-CXBW01000410	ShIB3488_440834	See Holt et al 2012	Existing WTSI data	Global context					4515205	411	Outside of lineage	S	Y	S	E
ERR572941	CXAB01000001-CXAB01000412	H141120338	PHE	WTSI	UK	OJC	7	2014	2014-02-26	4815019	412	In lineage	S	D	S	E	Present	Absent	Absent	Absent	Absent	Absent	Present	Present	Present	Present	Present	Present	Absent	Present	Absent	Absent	Absent	Absent	Absent	Absent	Absent	Absent	Absent	Present	Present	Present	Present	Present	Present	Present	Present	Present	Present
ERR025751	CXDI01000001-CXDI01000405	Sh373_441041	See Holt et al 2012	Existing WTSI data	Global context					4558010	412	Outside of lineage	S	D	S	E
ERR190770	CXIB01000001-CXIB01000413	82721	TAU	WTSI	Israel	Jewish patient		2001	2001-04-16	4728615	413	In lineage	S	D	S	E	Present	Present	Present	Present	Present	Present	Present	Present	Present	Present	Present	Present	Absent	Present	Absent	Absent	Absent	Absent	Absent	Absent	Absent	Absent	Absent	Present	Present	Present	Present	Present	Present	Present	Present	Present	Present
ERR127060	CXGW01000001-CXGW01000413	H113020319	PHE	WTSI	UK	OJC	6	2011	2011-06-01	4793516	413	In lineage	S	D	S	E	Present	Absent	Absent	Absent	Absent	Absent	Present	Present	Present	Present	Present	Present	Absent	Present	Absent	Absent	Absent	Absent	Absent	Absent	Absent	Absent	Absent	Present	Present	Present	Present	Present	Present	Present	Present	Present	Present
ERR861625	CWUP01000001-CWUP01000413	42501ss_1	PHE	PHE	UK	Non-OJC	6	2014	2014-03-17	4607376	413	Outside of lineage	S	D	S	E	Present	Present	Present	Absent	Present	Present	Present	Present	Present	Present	Present	Present	Absent	Present	Absent	Absent	Absent	Absent	Absent	Absent	Absent	Absent	Absent	Present	Present	Present	Present	Present	Present	Present	Present	Present	Absent
ERR563033	CWXW01000001-CWXW01000413	20426786	TAU	WTSI	Israel	Jewish patient		2014	1st week of March	4785813	413	In lineage	S	D	S	E	Present	Absent	Absent	Absent	Absent	Absent	Present	Present	Present	Present	Present	Present	Absent	Present	Absent	Absent	Absent	Absent	Absent	Absent	Absent	Absent	Absent	Present	Present	Present	Present	Present	Present	Present	Present	Present	Present
ERR028685	CXEE01000001-CXEE01000413	CS20_1361401	See Holt et al 2012	Existing WTSI data	Global context					4691571	413	Outside of lineage	S	D	S	E
ERR563026	CWXK01000001-CWXK01000414	KY 1058	TAU	WTSI	Israel	Jewish patient		1992	1992-06-22	4663202	414	In lineage	S	D	S	E	Present	Present	Present	Absent	Present	Absent	Present	Present	Present	Present	Present	Present	Absent	Present	Absent	Absent	Absent	Absent	Absent	Absent	Absent	Absent	Absent	Present	Present	Present	Present	Present	Present	Present	Present	Present	Present
ERR572950	CXAN01000001-CXAN01000414	H135060466	PHE	WTSI	UK	Non-OJC	7	2013	2013-09-11	4657710	414	Outside of lineage	S	D	S	E	Present	Present	Present	Absent	Present	Present	Present	Present	Present	Present	Present	Present	Absent	Present	Absent	Absent	Absent	Absent	Absent	Absent	Absent	Absent	Absent	Present	Present	Present	Present	Present	Present	Present	Present	Present	Present
ERR861662	CWVM01000001-CWVM01000414	201401054_1	IP	IP	France	OJC		2014	2014-02-10	4927512	414	In lineage	S	D	S	E	Present	Absent	Absent	Absent	Absent	Absent	Present	Present	Present	Present	Present	Present	Absent	Present	Absent	Absent	Absent	Absent	Absent	Absent	Absent	Absent	Absent	Present	Present	Present	Present	Present	Present	Present	Present	Present	Present
ERR028706	CXFA01000001-CXFA01000413	CS1_1361425	See Holt et al 2012	Existing WTSI data	Global context					4674791	414	Outside of lineage	S	D	S	E
ERR024618	CXAZ01000001-CXAZ01000414	ShIB691_401087	See Holt et al 2012	Existing WTSI data	Global context					4754363	414	Outside of lineage	L	D	S	E
ERR190792	CXIW01000001-CXIW01000415	86298	TAU	WTSI	Israel	Jewish patient		2002	2002-02-11	4803504	415	In lineage	S	D	S	E	Present	Present	Present	Absent	Present	Absent	Present	Present	Present	Present	Present	Present	Absent	Present	Absent	Absent	Absent	Absent	Absent	Absent	Absent	Absent	Absent	Present	Present	Present	Present	Present	Present	Present	Present	Present	Present
ERR045200	CXGA01000001-CXGA01000415	SS105559_2712861	IMOH	WTSI	Israel	Jewish patient		2005	2005-01-20	4783511	415	In lineage	S	D	S	E	Present	Absent	Absent	Absent	Absent	Absent	Present	Present	Present	Present	Present	Present	Absent	Present	Absent	Absent	Absent	Absent	Absent	Absent	Absent	Absent	Absent	Present	Present	Present	Present	Present	Present	Present	Present	Present	Present
ERR861606	CWTF01000001-CWTF01000415	28501ss_1	PHE	PHE	UK	Non-OJC	2	2014	2014-02-14	4567515	415	Outside of lineage	S	D	S	E	Present	Present	Present	Absent	Present	Present	Present	Present	Present	Absent	Present	Present	Absent	Present	Absent	Absent	Absent	Absent	Absent	Absent	Absent	Absent	Absent	Present	Present	Present	Present	Present	Present	Present	Present	Present	Present
ERR572940	CXAE01000001-CXAE01000415	H141120337	PHE	WTSI	UK	OJC	7	2014	2014-02-26	4749820	415	In lineage	S	D	S	E	Present	Absent	Absent	Absent	Absent	Absent	Present	Present	Present	Present	Present	Present	Absent	Present	Absent	Absent	Absent	Absent	Absent	Absent	Absent	Absent	Absent	Present	Present	Present	Present	Present	Present	Present	Present	Present	Present
ERR861634	CWUB01000001-CWUB01000415	53701ss_1	PHE	PHE	UK	OJC	P	2014	2014-03-08	4729020	415	In lineage	S	D	S	E	Present	Absent	Absent	Absent	Absent	Absent	Present	Present	Present	Present	Present	Present	Absent	Present	Absent	Absent	Absent	Absent	Absent	Absent	Absent	Absent	Absent	Present	Present	Present	Present	Present	Present	Present	Present	Present	Present
ERR024611	CXAV01000001-CXAV01000414	Sh65387_401059	See Holt et al 2012	Existing WTSI data	Global context					4371209	415	Outside of lineage	S	D	S	E
ERR025691	CXBM01000001-CXBM01000415	ShIB717_440733	See Holt et al 2012	Existing WTSI data	Global context					4718530	415	Outside of lineage	L	D	S	E
ERR127055	CXGQ01000001-CXGQ01000416	H112700289	PHE	WTSI	UK	OJC	6	2011	2011-05-16	4751415	416	In lineage	S	D	S	E	Present	Absent	Absent	Absent	Absent	Absent	Present	Present	Present	Present	Present	Present	Absent	Present	Absent	Absent	Absent	Absent	Absent	Absent	Absent	Absent	Absent	Present	Present	Present	Present	Present	Present	Present	Present	Present	Present
ERR319246	CXNI01000001-CXNI01000416	144353	TAU	WTSI	Israel	Jewish patient		2012	2012-04-03	4626165	416	In lineage	S	D	S	E	Present	Absent	Absent	Absent	Absent	Absent	Present	Present	Present	Present	Present	Present	Absent	Present	Absent	Absent	Absent	Absent	Absent	Absent	Absent	Absent	Absent	Present	Present	Present	Present	Present	Present	Present	Present	Present	Present
ERR572931	CWZP01000001-CWZP01000416	H132900517	PHE	WTSI	UK	Non-OJC	P	2013	2013-05-26	4637568	416	Outside of lineage	S	D	S	E	Present	Present	Present	Absent	Present	Present	Present	Present	Present	Present	Present	Present	Absent	Present	Absent	Absent	Absent	Absent	Absent	Absent	Absent	Absent	Absent	Present	Present	Present	Present	Present	Present	Present	Present	Present	Present
ERR861666	CWVT01000001-CWVT01000416	201401278_1	IP	IP	France	OJC		2014	2014-02-17	4824956	416	In lineage	S	D	S	E	Present	Absent	Absent	Absent	Absent	Absent	Present	Present	Present	Present	Present	Present	Absent	Present	Absent	Absent	Absent	Absent	Absent	Absent	Absent	Absent	Absent	Present	Present	Present	Present	Present	Present	Present	Present	Present	Present
ERR861616	CWTS01000001-CWTS01000416	36001ss_1	PHE	PHE	UK	OJC	7	2014	2014-03-06	4814160	416	In lineage	S	D	-	-	Present	Absent	Absent	Absent	Absent	Absent	Present	Present	Present	Present	Absent	Present	Absent	Present	Absent	Absent	Absent	Absent	Absent	Absent	Absent	Absent	Absent	Present	Present	Present	Present	Present	Present	Present	Present	Present	Present
ERR025685	CXBI01000001-CXBI01000416	ShIB1980_440738	See Holt et al 2012	Existing WTSI data	Global context					4470109	416	Outside of lineage	S	D	S	E
ERR025711	CXBZ01000001-CXBZ01000416	ShIB3580_440836	See Holt et al 2012	Existing WTSI data	Global context					4524410	416	Outside of lineage	S	Y	S	E
ERR025698	CXBN01000001-CXBN01000416	ShIB2013_440764	See Holt et al 2012	Existing WTSI data	Global context					4557752	416	Outside of lineage	S	D	S	E
ERR028704	CXEY01000001-CXEY01000416	CS7_1361423	See Holt et al 2012	Existing WTSI data	Global context					4751241	416	Outside of lineage	S	D	S	E
ERR190824	CXJU01000001-CXJU01000417	95776	TAU	WTSI	Israel	Jewish patient		2003	2003-06-01	4798148	417	In lineage	S	D	S	E	Present	Present	Present	Absent	Present	Absent	Present	Present	Present	Present	Present	Present	Absent	Present	Absent	Absent	Absent	Absent	Absent	Absent	Absent	Absent	Absent	Present	Present	Present	Present	Present	Present	Present	Present	Present	Present
ERR572912	CWYX01000001-CWYX01000417	H111200322	PHE	WTSI	UK	OJC	P	2011	2011-03-02	4797775	417	In lineage	S	D	S	E	Present	Absent	Absent	Absent	Absent	Absent	Present	Present	Present	Present	Present	Present	Absent	Present	Absent	Absent	Absent	Absent	Absent	Absent	Absent	Absent	Absent	Present	Present	Present	Present	Present	Present	Present	Present	Present	Present
ERR861635	CWTZ01000001-CWTZ01000417	53801ss_1	PHE	PHE	UK	OJC	P	2014	2014-03-08	4737422	417	In lineage	S	D	S	E	Present	Absent	Absent	Absent	Absent	Absent	Present	Present	Present	Present	Present	Present	Absent	Present	Absent	Absent	Absent	Absent	Absent	Absent	Absent	Absent	Absent	Present	Present	Present	Present	Present	Present	Present	Present	Present	Present
ERR025753	CXDL01000001-CXDL01000417	Sh2574_441043	See Holt et al 2012	Existing WTSI data	Global context					4405980	417	Outside of lineage	S	D	S	E
ERR190818	CXJO01000001-CXJO01000418	95015	TAU	WTSI	Israel	Jewish patient		2003	2003-03-02	4718077	418	In lineage	S	D	S	E	Present	Present	Present	Absent	Present	Absent	Present	Present	Present	Present	Present	Present	Absent	Present	Absent	Present	Absent	Absent	Absent	Absent	Absent	Absent	Absent	Present	Present	Present	Present	Present	Present	Present	Present	Present	Present
ERR190825	CXJW01000001-CXJW01000418	95780	TAU	WTSI	Israel	Jewish patient		2003	2003-05-20	4788877	418	In lineage	S	D	S	E	Present	Present	Present	Absent	Present	Absent	Present	Present	Present	Present	Present	Present	Absent	Present	Absent	Absent	Absent	Absent	Absent	Absent	Absent	Absent	Absent	Present	Present	Present	Present	Present	Present	Present	Present	Present	Present
ERR319250	CXNW01000001-CXNW01000418	144367	TAU	WTSI	Israel	Jewish patient		2012	2012-04-01	4772647	418	In lineage	S	D	S	E	Present	Absent	Absent	Absent	Absent	Absent	Present	Present	Present	Present	Present	Present	Absent	Present	Absent	Absent	Absent	Absent	Absent	Absent	Absent	Absent	Absent	Present	Present	Present	Present	Present	Present	Present	Present	Present	Present
ERR025717	CXCE01000001-CXCE01000414	ShIB3277_440831	See Holt et al 2012	Existing WTSI data	Global context					4523328	418	Outside of lineage	S	D	S	E
ERR025716	CXCO01000001-CXCO01000418	ShIB48279_440830	See Holt et al 2012	Existing WTSI data	Global context					4539490	418	Outside of lineage	S	D	S	E
ERR861678	CWWC01000001-CWWC01000418	201403906_1	IP	IP	France	OJC		2014	2014-05-24	4887419	419	In lineage	S	D	S	E	Present	Absent	Absent	Absent	Absent	Absent	Present	Present	Present	Present	Present	Present	Absent	Present	Absent	Absent	Absent	Absent	Absent	Absent	Absent	Absent	Absent	Present	Present	Present	Present	Present	Present	Present	Present	Present	Present
ERR025731	CXCT01000001-CXCT01000416	Sh54190_440884	See Holt et al 2012	Existing WTSI data	Global context					4647692	419	Outside of lineage	S	D	S	E
ERR190894	CXLD01000001-CXLD01000420	¥_124332	TAU	WTSI	Israel	Israeli unknown		2008	Apr-08	4779191	420	In lineage	S	D	S	E	Present	Absent	Absent	Absent	Absent	Absent	Present	Present	Present	Present	Present	Present	Absent	Present	Absent	Absent	Absent	Absent	Absent	Absent	Absent	Absent	Absent	Present	Present	Present	Present	Present	Present	Present	Present	Present	Present
ERR127052	CXHH01000001-CXHH01000420	H112540447	PHE	WTSI	UK	OJC	7	2011	2011-05-08	4731058	420	In lineage	S	D	S	E	Present	Absent	Absent	Absent	Absent	Absent	Present	Present	Present	Present	Present	Present	Absent	Present	Absent	Absent	Absent	Absent	Absent	Absent	Absent	Absent	Absent	Present	Present	Present	Present	Present	Present	Present	Present	Present	Present
ERR572918	CWZB01000001-CWZB01000420	H135120399	PHE	WTSI	UK	OJC	P	2013	2013-09-14	4875931	420	In lineage	S	D	S	E	Present	Absent	Absent	Absent	Absent	Absent	Present	Present	Present	Present	Present	Present	Absent	Present	Absent	Absent	Absent	Absent	Absent	Absent	Absent	Absent	Absent	Present	Present	Present	Present	Present	Present	Present	Present	Present	Present
ERR319185	CXMN01000001-CXMN01000421	143094	TAU	WTSI	Israel	Jewish patient		2012	2012 Jan	4779848	421	In lineage	S	D	S	E	Present	Present	Present	Absent	Absent	Present	Present	Present	Present	Present	Present	Present	Absent	Present	Absent	Absent	Absent	Absent	Absent	Absent	Absent	Absent	Absent	Present	Present	Present	Present	Present	Present	Present	Present	Present	Present
ERR028693	CXEQ01000001-CXEQ01000421	20052631_1361398	See Holt et al 2012	Existing WTSI data	Global context					4592098	421	Outside of lineage	S	D	S	E
ERR190914	CXLN01000001-CXLN01000422	22672674	TAU	WTSI	Israel	Jewish patient		2012	May 2012	4907839	422	In lineage	S	D	S	E	Present	Present	Present	Absent	Present	Absent	Present	Present	Present	Present	Present	Present	Absent	Present	Absent	Absent	Absent	Absent	Absent	Absent	Absent	Absent	Absent	Present	Present	Present	Present	Present	Present	Present	Present	Present	Present
ERR572938	CWZV01000001-CWZV01000422	H134560190	PHE	WTSI	UK	OJC	P	2013	2013-08-17	4883917	422	In lineage	S	D	S	E	Present	Absent	Absent	Absent	Absent	Absent	Present	Present	Present	Present	Present	Present	Absent	Present	Absent	Absent	Absent	Absent	Absent	Absent	Absent	Absent	Absent	Present	Present	Present	Present	Present	Present	Present	Present	Present	Present
ERR861591	CWSY01000001-CWSY01000423	02901ss_1	PHE	PHE	UK	Non-OJC	6	2014	2014-01-31	4634194	423	Outside of lineage	S	D	-	-	Present	Present	Present	Absent	Present	Present	Present	Present	Present	Present	Present	Present	Absent	Present	Absent	Absent	Absent	Absent	Absent	Absent	Absent	Absent	Absent	Present	Present	Present	Present	Present	Present	Present	Present	Present	Present
ERR861595	CWSW01000001-CWSW01000423	23601ss_1	PHE	PHE	UK	Non-OJC	6	2014	2014-01-16	4721726	424	Outside of lineage	S	D	S	E	Present	Present	Present	Present	Present	Absent	Present	Present	Present	Present	Present	Present	Absent	Present	Absent	Absent	Absent	Absent	Absent	Absent	Absent	Absent	Present	Present	Present	Present	Present	Present	Present	Present	Present	Present	Present
ERR861664	CWVP01000001-CWVP01000424	201401124_1	IP	IP	France	OJC		2014	2014-02-10	4911341	424	In lineage	S	D	S	E	Present	Absent	Absent	Absent	Absent	Absent	Present	Present	Present	Present	Present	Present	Absent	Present	Absent	Absent	Absent	Absent	Absent	Absent	Absent	Absent	Absent	Present	Present	Present	Present	Present	Present	Present	Present	Present	Present
ERR861605	CWUD01000001-CWUD01000424	26501ss_1	PHE	PHE	UK	OJC	7	2014	2014-03-09	4762219	424	In lineage	S	D	-	-	Present	Present	Present	Absent	Present	Absent	Present	Present	Present	Absent	Present	Present	Absent	Present	Absent	Absent	Absent	Absent	Absent	Present	Absent	Absent	Absent	Present	Present	Absent	Present	Absent	Present	Present	Present	Present	Present
ERR025735	CXDA01000001-CXDA01000406	Sh1267_440938	See Holt et al 2012	Existing WTSI data	Global context					4486928	424	Outside of lineage	S	D	S	E
ERR572926	CWZM01000001-CWZM01000426	H140860383	PHE	WTSI	UK	OJC	P	2014	2014-02-13	4887236	426	In lineage	S	D	S	E	Present	Absent	Absent	Absent	Absent	Absent	Present	Present	Present	Present	Present	Present	Absent	Present	Absent	Absent	Absent	Absent	Absent	Absent	Absent	Absent	Absent	Present	Present	Present	Present	Present	Present	Present	Present	Present	Present
ERR861617	CWTT01000001-CWTT01000426	36101ss_1	PHE	PHE	UK	OJC	7	2014	2014-03-06	4802734	426	In lineage	S	D	S	E	Present	Absent	Absent	Absent	Absent	Absent	Present	Present	Present	Present	Present	Present	Absent	Present	Absent	Absent	Absent	Absent	Absent	Absent	Absent	Absent	Absent	Present	Present	Present	Present	Present	Present	Present	Present	Present	Present
ERR039525	CXFD01000001-CXFD01000427	SS132330_2496119	IMOH	WTSI	Israel	Jewish patient		2010	2010-05-10	4849058	427	In lineage	S	D	S	E	Present	Present	Present	Absent	Present	Absent	Present	Present	Present	Present	Present	Present	Absent	Present	Absent	Absent	Absent	Absent	Absent	Absent	Absent	Absent	Absent	Present	Present	Present	Present	Present	Present	Present	Present	Present	Present
ERR190910	CXLW01000001-CXLW01000427	36314706	TAU	WTSI	Israel	Jewish patient		2012	May 2012	4902464	427	In lineage	S	D	S	E	Present	Present	Present	Absent	Present	Absent	Present	Present	Present	Present	Present	Present	Absent	Present	Absent	Absent	Absent	Absent	Absent	Absent	Absent	Absent	Absent	Present	Present	Present	Present	Present	Present	Present	Present	Present	Present
ERR025699	CXBR01000001-CXBR01000424	ShIB1987_440754	See Holt et al 2012	Existing WTSI data	Global context					4537178	427	Outside of lineage	L	D	S	E
ERR211154	CXMF01000001-CXMF01000428	37370664	TAU	WTSI	Israel	Jewish patient		2012	May 2012	4896810	428	In lineage	S	D	S	E	Present	Present	Present	Absent	Present	Absent	Present	Present	Present	Present	Present	Present	Absent	Present	Absent	Absent	Absent	Absent	Absent	Absent	Absent	Absent	Absent	Present	Present	Present	Present	Present	Present	Present	Present	Present	Present
ERR558525	CWWU01000001-CWWU01000429	KY 696	TAU	WTSI	Israel	Jewish patient		1992	1992-06-22	4806970	429	In lineage	S	D	S	E	Present	Present	Present	Absent	Present	Absent	Present	Present	Present	Present	Present	Present	Absent	Present	Absent	Absent	Absent	Absent	Absent	Absent	Absent	Absent	Absent	Present	Present	Present	Present	Present	Present	Present	Present	Present	Present
ERR127054	CXHJ01000001-CXHJ01000429	H112220292	PHE	WTSI	UK	OJC	P	2011	2011-04-22	4736254	429	In lineage	S	D	S	E	Present	Present	Present	Present	Present	Absent	Present	Present	Present	Present	Present	Present	Absent	Present	Absent	Absent	Absent	Absent	Absent	Absent	Absent	Absent	Absent	Present	Present	Present	Present	Present	Present	Present	Present	Present	Present
ERR319215	CXMY01000001-CXMY01000429	143780	TAU	WTSI	Israel	Jewish patient		2012	2012-03-15	4965597	429	In lineage	S	D	S	E	Present	Present	Present	Absent	Present	Present	Present	Present	Present	Present	Present	Present	Absent	Present	Absent	Absent	Absent	Absent	Absent	Absent	Absent	Absent	Absent	Present	Present	Present	Present	Present	Present	Present	Present	Present	Present
ERR861620	CWUA01000001-CWUA01000429	36301B_1	PHE	PHE	UK	OJC	7	2014	2014-03-06	4802359	429	In lineage	-	-	S	E	Present	Absent	Absent	Absent	Absent	Absent	Present	Present	Present	Present	Present	Present	Absent	Present	Absent	Absent	Absent	Absent	Absent	Absent	Absent	Absent	Absent	Present	Present	Present	Present	Present	Present	Present	Present	Present	Present
ERR861636	CWUE01000001-CWUE01000429	53901ss_1	PHE	PHE	UK	OJC	P	2014	2014-03-08	4735853	429	In lineage	S	D	S	E	Present	Absent	Absent	Absent	Absent	Absent	Present	Present	Present	Present	Present	Present	Absent	Present	Absent	Absent	Absent	Absent	Absent	Absent	Absent	Absent	Absent	Present	Present	Present	Present	Present	Present	Present	Present	Present	Present
ERR211148	CXMD01000001-CXMD01000430	37975463	TAU	WTSI	Israel	Jewish patient		2012	May 2012	4948233	430	In lineage	S	D	S	E	Present	Present	Present	Absent	Present	Absent	Present	Present	Present	Present	Present	Present	Absent	Present	Absent	Absent	Absent	Absent	Absent	Absent	Absent	Absent	Absent	Present	Present	Present	Present	Present	Present	Present	Present	Present	Present
ERR572915	CWYZ01000001-CWYZ01000431	H111560296	PHE	WTSI	UK	Non-OJC	6	2011	2011-03-20	4658084	431	Outside of lineage	S	D	S	E	Present	Present	Present	Absent	Present	Present	Present	Present	Present	Present	Present	Present	Absent	Present	Absent	Absent	Absent	Absent	Absent	Absent	Absent	Absent	Absent	Present	Present	Present	Present	Present	Present	Present	Present	Present	Present
ERR127061	CXGY01000001-CXGY01000431	H113020318	PHE	WTSI	UK	OJC	6	2011	2011-06-01	4731193	431	In lineage	S	D	S	E	Present	Absent	Absent	Absent	Absent	Absent	Present	Present	Present	Present	Present	Present	Absent	Present	Absent	Absent	Absent	Absent	Absent	Absent	Absent	Absent	Absent	Present	Present	Present	Present	Present	Present	Present	Present	Present	Present
ERR190912	CXLM01000001-CXLM01000431	36860548	TAU	WTSI	Israel	Jewish patient		2012	May 2012	4861039	431	In lineage	S	D	S	E	Present	Absent	Absent	Absent	Absent	Absent	Present	Present	Present	Present	Present	Present	Absent	Present	Absent	Absent	Absent	Absent	Absent	Absent	Absent	Absent	Absent	Present	Present	Present	Present	Present	Present	Present	Present	Present	Present
ERR572925	CWZR01000001-CWZR01000431	H140860382	PHE	WTSI	UK	OJC	P	2014	2014-02-13	4880591	431	In lineage	S	D	S	E	Present	Absent	Absent	Absent	Absent	Absent	Present	Present	Present	Present	Present	Present	Absent	Present	Absent	Absent	Absent	Absent	Absent	Absent	Absent	Absent	Absent	Present	Present	Present	Present	Present	Present	Present	Present	Present	Present
ERR861641	CWUL01000001-CWUL01000431	70601ss_1	PHE	PHE	UK	OJC	P	2014	2014-03-15	4728271	431	In lineage	S	D	-	-	Present	Present	Present	Absent	Present	Absent	Present	Present	Present	Present	Present	Present	Absent	Present	Absent	Absent	Absent	Absent	Absent	Absent	Absent	Absent	Absent	Present	Present	Present	Present	Present	Present	Present	Present	Present	Present
ERR861689	CWWO01000001-CWWO01000431	201405358_1	IP	IP	France	OJC		2014	2014-07-07	4705185	431	In lineage	S	D	S	E	Present	Absent	Absent	Absent	Absent	Absent	Present	Present	Present	Present	Present	Present	Absent	Present	Absent	Absent	Absent	Absent	Absent	Absent	Absent	Absent	Absent	Present	Present	Present	Present	Present	Present	Present	Present	Present	Present
ERR025704	CXBY01000001-CXBY01000430	ShIB2000_440759	See Holt et al 2012	Existing WTSI data	Global context					4512378	431	Outside of lineage	S	D	S	E
ERR028702	CXEX01000001-CXEX01000431	20010007_1361421	See Holt et al 2012	Existing WTSI data	Global context					4753299	431	Outside of lineage	S	D	S	E
ERR190852	CXKP01000001-CXKP01000432	109112	TAU	WTSI	Israel	Jewish patient		2006	2006-01-19	4667210	432	In lineage	S	D	S	E	Present	Present	Present	Absent	Present	Absent	Present	Present	Present	Present	Present	Present	Absent	Present	Absent	Absent	Absent	Absent	Absent	Absent	Absent	Absent	Absent	Present	Present	Present	Present	Present	Present	Present	Present	Present	Present
ERR861640	CWUJ01000001-CWUJ01000432	70501ss_1	PHE	PHE	UK	Non-OJC	P	2014	2014-03-15	4758840	432	In lineage	S	D	S	E	Present	Present	Present	Absent	Present	Absent	Present	Present	Present	Present	Present	Present	Absent	Present	Absent	Absent	Absent	Absent	Absent	Absent	Absent	Absent	Absent	Present	Present	Present	Present	Present	Present	Present	Present	Present	Present
ERR563023	CWXH01000001-CWXH01000432	21166370	TAU	WTSI	Israel	Jewish patient		2014	1st week of March	4829052	432	In lineage	S	D	S	E	Present	Absent	Absent	Absent	Absent	Absent	Present	Present	Present	Present	Present	Present	Absent	Present	Absent	Absent	Absent	Absent	Absent	Absent	Absent	Absent	Absent	Present	Present	Present	Present	Present	Present	Present	Present	Present	Present
ERR190905	CXLR01000001-CXLR01000433	36991242	TAU	WTSI	Israel	Jewish patient		2012	May 2012	4878375	433	In lineage	S	D	S	E	Present	Absent	Absent	Present	Absent	Absent	Present	Present	Present	Present	Present	Present	Absent	Present	Absent	Absent	Absent	Absent	Absent	Absent	Absent	Absent	Absent	Present	Present	Present	Present	Present	Present	Present	Present	Present	Present
ERR211156	CXMI01000001-CXMI01000433	44781873	TAU	WTSI	Israel	Jewish patient		2012	May 2012	4933216	433	In lineage	S	D	S	E	Present	Present	Present	Absent	Present	Present	Present	Present	Present	Present	Present	Present	Absent	Present	Absent	Absent	Absent	Absent	Absent	Absent	Absent	Absent	Absent	Present	Present	Present	Present	Present	Present	Present	Present	Present	Present
ERR190915	CXLO01000001-CXLO01000433	36303731	TAU	WTSI	Israel	Jewish patient		2012	May 2012	4952273	433	In lineage	S	D	S	E	Present	Present	Present	Absent	Present	Present	Present	Present	Present	Present	Present	Present	Absent	Present	Absent	Absent	Absent	Absent	Absent	Absent	Absent	Absent	Absent	Present	Present	Present	Present	Present	Present	Present	Present	Present	Present
ERR572920	CWZF01000001-CWZF01000433	H140200293	PHE	WTSI	UK	OJC	P	2014	2014-01-11	4913352	433	In lineage	S	D	S	E	Present	Present	Present	Absent	Present	Absent	Present	Present	Present	Absent	Present	Present	Absent	Present	Absent	Absent	Absent	Absent	Absent	Absent	Absent	Absent	Absent	Present	Present	Present	Present	Present	Present	Present	Present	Present	Present
ERR563019	CWXC01000001-CWXC01000433	11111889	TAU	WTSI	Israel	Jewish patient		2014	1st week of March	4783405	433	In lineage	S	D	S	E	Present	Absent	Absent	Absent	Absent	Absent	Present	Present	Present	Present	Present	Present	Absent	Present	Absent	Absent	Absent	Absent	Absent	Absent	Absent	Absent	Absent	Present	Present	Present	Present	Present	Present	Present	Present	Present	Present
ERR028675	CXEB01000001-CXEB01000430	19910761_1361368	See Holt et al 2012	Existing WTSI data	Global context					4613596	433	Outside of lineage	S	D	S	E
ERR190807	CXJM01000001-CXJM01000434	92353	TAU	WTSI	Israel	Jewish patient		2002	2002-08-04	4726807	434	In lineage	S	D	S	E	Present	Present	Present	Present	Present	Present	Present	Present	Present	Present	Present	Present	Absent	Present	Absent	Absent	Absent	Absent	Absent	Present	Absent	Absent	Absent	Present	Present	Present	Present	Present	Present	Present	Present	Present	Present
ERR028686	CXEJ01000001-CXEJ01000434	CS6_1361402	See Holt et al 2012	Existing WTSI data	Global context					4628800	434	Outside of lineage	S	D	S	E
ERR127049	CXHG01000001-CXHG01000435	H112620256	PHE	WTSI	UK	OJC	6	2011	2011-05-12	4825833	435	In lineage	S	D	S	E	Present	Absent	Absent	Absent	Absent	Absent	Present	Present	Present	Present	Present	Present	Absent	Present	Absent	Absent	Absent	Absent	Absent	Absent	Absent	Absent	Absent	Present	Present	Present	Present	Present	Present	Present	Present	Present	Present
ERR211149	CXMB01000001-CXMB01000435	94081275	TAU	WTSI	Israel	Jewish patient		2012	May 2012	4855473	435	In lineage	S	D	S	E	Present	Absent	Absent	Absent	Absent	Absent	Present	Present	Present	Present	Present	Present	Absent	Present	Absent	Absent	Absent	Absent	Absent	Absent	Absent	Absent	Absent	Present	Present	Present	Present	Present	Present	Present	Present	Present	Present
ERR190907	CXLU01000001-CXLU01000435	36234868	TAU	WTSI	Israel	Jewish patient		2012	May 2012	4960765	435	In lineage	S	D	S	E	Present	Present	Present	Absent	Present	Present	Present	Present	Present	Present	Present	Present	Absent	Present	Absent	Absent	Absent	Absent	Absent	Absent	Absent	Absent	Absent	Present	Present	Present	Present	Present	Present	Present	Present	Present	Present
ERR103473	CXGL01000001-CXGL01000436	H112440349	PHE	WTSI	UK	OJC	6	2011	2011-05-03	4689727	436	In lineage	S	D	S	E	Present	Absent	Absent	Absent	Absent	Absent	Present	Present	Present	Present	Present	Present	Absent	Present	Absent	Absent	Absent	Absent	Absent	Absent	Absent	Absent	Absent	Present	Present	Present	Present	Present	Present	Present	Present	Present	Present
ERR190911	CXLY01000001-CXLY01000436	35527695	TAU	WTSI	Israel	Jewish patient		2012	May 2012	4927915	436	In lineage	S	D	S	E	Present	Present	Present	Absent	Present	Present	Present	Present	Present	Present	Present	Present	Absent	Present	Absent	Absent	Absent	Absent	Absent	Absent	Absent	Absent	Absent	Present	Present	Present	Present	Present	Present	Present	Present	Present	Present
ERR572937	CWZW01000001-CWZW01000436	H134480102	PHE	WTSI	UK	OJC	P	2013	2013-08-13	4883893	436	In lineage	S	D	S	E	Present	Absent	Absent	Absent	Absent	Absent	Present	Present	Present	Present	Present	Present	Absent	Present	Absent	Absent	Absent	Absent	Absent	Absent	Absent	Absent	Absent	Present	Present	Present	Present	Present	Present	Present	Present	Present	Present
ERR572883	CWXX01000001-CWXX01000437	H082240398	PHE	WTSI	UK	OJC	P	2008	2008-04-22	4831694	437	In lineage	S	D	S	E	Present	Absent	Absent	Absent	Absent	Absent	Present	Present	Present	Present	Present	Present	Absent	Present	Absent	Absent	Absent	Absent	Absent	Absent	Absent	Absent	Absent	Present	Present	Present	Present	Present	Present	Present	Present	Present	Present
ERR211150	CXMA01000001-CXMA01000437	44672409	TAU	WTSI	Israel	Jewish patient		2012	May 2012	4860436	437	In lineage	S	D	S	E	Present	Absent	Absent	Present	Absent	Absent	Present	Present	Present	Present	Present	Present	Absent	Present	Absent	Absent	Absent	Absent	Absent	Absent	Absent	Absent	Absent	Present	Present	Present	Present	Present	Present	Present	Present	Present	Present
ERR861661	CWVN01000001-CWVN01000437	201400893_1	IP	IP	France	OJC		2014	2014-02-04	4898260	437	In lineage	S	D	S	E	Present	Absent	Absent	Absent	Absent	Absent	Present	Present	Present	Present	Present	Present	Absent	Present	Absent	Absent	Absent	Absent	Absent	Absent	Absent	Absent	Absent	Present	Present	Present	Present	Present	Present	Present	Present	Present	Present
ERR025682	CXBJ01000001-CXBJ01000433	ShIB695_440727	See Holt et al 2012	Existing WTSI data	Global context					4588630	437	Outside of lineage	S	G	S	E
ERR211146	CXLZ01000001-CXLZ01000438	44773052	TAU	WTSI	Israel	Jewish patient		2012	May 2012	4851069	438	In lineage	S	D	S	E	Present	Absent	Absent	Present	Absent	Absent	Present	Present	Present	Present	Present	Present	Absent	Present	Absent	Absent	Absent	Absent	Absent	Absent	Absent	Absent	Absent	Present	Present	Present	Present	Present	Present	Present	Present	Present	Present
ERR190906	CXLS01000001-CXLS01000438	26986104	TAU	WTSI	Israel	Jewish patient		2012	May 2012	4923781	438	In lineage	S	D	S	E	Present	Present	Present	Absent	Present	Present	Present	Present	Present	Present	Present	Present	Absent	Present	Absent	Absent	Absent	Absent	Absent	Absent	Absent	Absent	Absent	Present	Present	Present	Present	Present	Present	Present	Present	Present	Present
ERR025705	CXCD01000001-CXCD01000438	ShIB2004_440760	See Holt et al 2012	Existing WTSI data	Global context					4510450	438	Outside of lineage	S	D	S	E
ERR190916	CXLQ01000001-CXLQ01000439	29022762	TAU	WTSI	Israel	Jewish patient		2012	May 2012	4949775	439	In lineage	S	D	S	E	Present	Present	Present	Absent	Present	Present	Present	Present	Present	Present	Present	Present	Absent	Present	Absent	Absent	Absent	Absent	Absent	Absent	Absent	Absent	Absent	Present	Present	Present	Present	Present	Present	Present	Present	Present	Present
ERR572922	CWZJ01000001-CWZJ01000439	H140360432	PHE	WTSI	UK	OJC	P	2014	2014-01-19	4926053	439	In lineage	S	D	S	E	Present	Present	Present	Absent	Present	Absent	Present	Present	Present	Present	Present	Present	Absent	Present	Absent	Absent	Absent	Absent	Absent	Absent	Absent	Absent	Absent	Present	Present	Present	Present	Present	Present	Present	Present	Absent	Present
ERR572924	CWZK01000001-CWZK01000439	H140820643	PHE	WTSI	UK	OJC	P	2014	2014-02-11	4911163	439	In lineage	S	D	S	E	Present	Present	Present	Absent	Present	Absent	Present	Present	Present	Present	Present	Present	Absent	Present	Absent	Absent	Absent	Absent	Absent	Absent	Absent	Absent	Absent	Present	Present	Present	Present	Present	Present	Present	Present	Present	Present
ERR127056	CXGR01000001-CXGR01000440	H112700290	PHE	WTSI	UK	OJC	6	2011	2011-05-16	4797648	440	In lineage	S	D	S	E	Present	Absent	Absent	Absent	Absent	Absent	Present	Present	Present	Present	Present	Present	Absent	Present	Absent	Absent	Absent	Absent	Absent	Absent	Absent	Absent	Absent	Present	Present	Present	Present	Present	Present	Present	Present	Present	Present
ERR572923	CWZN01000001-CWZN01000440	H140640168	PHE	WTSI	UK	OJC	P	2014	2014-02-02	4916703	440	In lineage	S	D	S	E	Present	Present	Present	Absent	Present	Absent	Present	Present	Present	Present	Present	Present	Absent	Present	Absent	Absent	Absent	Absent	Absent	Absent	Absent	Absent	Absent	Present	Present	Present	Present	Present	Present	Present	Present	Present	Present
ERR861596	CWUH01000001-CWUH01000440	24701ss_1	PHE	PHE	UK	Non-OJC	P	2014	2014-03-11	4744180	440	In lineage	S	D	S	E	Present	Present	Present	Absent	Present	Absent	Present	Present	Present	Present	Present	Present	Absent	Present	Absent	Absent	Absent	Absent	Absent	Absent	Absent	Absent	Absent	Present	Present	Present	Present	Present	Present	Present	Present	Present	Present
ERR025693	CXBQ01000001-CXBQ01000439	ShIB748_440735	See Holt et al 2012	Existing WTSI data	Global context					4721398	440	Outside of lineage	S	D	S	E
ERR190897	CXLF01000001-CXLF01000441	¥_124561	TAU	WTSI	Israel	Israeli unknown		2008	2008-04-07	4670072	441	In lineage	S	D	S	E	Present	Absent	Absent	Absent	Absent	Absent	Present	Present	Present	Present	Present	Present	Absent	Present	Absent	Absent	Absent	Absent	Absent	Absent	Absent	Absent	Absent	Present	Present	Present	Present	Present	Present	Present	Present	Present	Present
ERR025703	CXBS01000001-CXBS01000439	ShIB1997_440758	See Holt et al 2012	Existing WTSI data	Global context					4381642	441	Outside of lineage	L	D	S	E
ERR025683	CXBL01000001-CXBL01000440	ShIB1970_440736	See Holt et al 2012	Existing WTSI data	Global context					4517938	441	Outside of lineage	S	D	S	E
ERR127058	CXGV01000001-CXGV01000442	H112920487	PHE	WTSI	UK	OJC	6	2011	2011-05-27	4809174	442	In lineage	S	D	S	E	Present	Absent	Absent	Absent	Absent	Absent	Present	Present	Present	Present	Present	Present	Absent	Present	Absent	Absent	Absent	Absent	Absent	Absent	Absent	Absent	Absent	Present	Present	Present	Present	Present	Present	Present	Present	Present	Present
ERR319268	CXNX01000001-CXNX01000442	144748	TAU	WTSI	Israel	Jewish patient		2012	2012-04-22	4699541	442	In lineage	S	D	S	E	Present	Absent	Absent	Present	Absent	Absent	Present	Present	Present	Present	Present	Present	Absent	Present	Absent	Absent	Absent	Absent	Absent	Absent	Absent	Absent	Absent	Present	Present	Present	Present	Present	Present	Present	Present	Present	Present
ERR211155	CXMH01000001-CXMH01000442	92497764	TAU	WTSI	Israel	Jewish patient		2012	May 2012	4918004	442	In lineage	S	D	S	E	Present	Present	Present	Absent	Present	Present	Present	Present	Present	Present	Present	Present	Absent	Present	Absent	Absent	Absent	Absent	Absent	Absent	Absent	Absent	Absent	Present	Present	Present	Present	Present	Present	Present	Present	Present	Present
ERR572936	CXAA01000001-CXAA01000442	H134220679	PHE	WTSI	UK	Non-OJC	P	2013	2013-07-31	4918723	442	In lineage	S	D	S	E	Present	Absent	Absent	Absent	Absent	Absent	Present	Present	Present	Present	Present	Present	Absent	Present	Absent	Absent	Absent	Absent	Absent	Absent	Absent	Absent	Absent	Present	Present	Present	Present	Present	Present	Present	Present	Present	Present
ERR572879	CXAO01000001-CXAO01000443	H081700339	PHE	WTSI	UK	OJC	P	2008	2008-03-26	4652400	443	In lineage	S	D	S	E	Present	Absent	Absent	Absent	Absent	Absent	Present	Present	Present	Present	Present	Present	Absent	Present	Absent	Absent	Absent	Absent	Absent	Absent	Absent	Absent	Absent	Present	Present	Present	Present	Present	Present	Present	Present	Present	Present
ERR103475	CXGM01000001-CXGM01000443	H112920489	PHE	WTSI	UK	OJC	6	2011	2011-05-27	4699110	443	In lineage	S	D	S	E	Present	Absent	Absent	Absent	Absent	Absent	Present	Present	Present	Present	Present	Present	Absent	Present	Absent	Absent	Absent	Absent	Absent	Absent	Absent	Absent	Absent	Present	Present	Present	Present	Present	Present	Present	Present	Present	Present
ERR319254	CXOC01000001-CXOC01000444	144375	TAU	WTSI	Israel	Jewish patient		2012	2012-03-26	4727774	444	In lineage	S	D	S	E	Present	Absent	Absent	Absent	Absent	Present	Present	Present	Present	Present	Present	Present	Absent	Present	Absent	Absent	Absent	Absent	Absent	Absent	Absent	Absent	Absent	Present	Present	Present	Present	Present	Present	Present	Present	Present	Present
ERR190908	CXLV01000001-CXLV01000444	36314959	TAU	WTSI	Israel	Jewish patient		2012	May 2012	4925217	444	In lineage	S	D	S	E	Present	Present	Present	Absent	Present	Present	Present	Present	Present	Present	Present	Present	Absent	Present	Absent	Absent	Absent	Absent	Absent	Absent	Absent	Absent	Absent	Present	Present	Present	Present	Present	Present	Present	Present	Present	Present
ERR558531	CWWW01000001-CWWW01000445	KY 1071	TAU	WTSI	Israel	Jewish patient		1992	1992-06-22	4738290	445	In lineage	S	D	S	E	Present	Present	Present	Absent	Present	Absent	Present	Present	Present	Present	Present	Present	Absent	Present	Absent	Absent	Absent	Absent	Absent	Absent	Absent	Absent	Absent	Present	Present	Present	Present	Present	Present	Present	Present	Present	Present
ERR190859	CXKY01000001-CXKY01000445	109280	TAU	WTSI	Israel	Jewish patient		2006	2006-01-30	4643654	445	In lineage	S	D	S	E	Present	Present	Present	Absent	Present	Absent	Present	Present	Present	Present	Present	Present	Absent	Present	Absent	Absent	Absent	Absent	Absent	Absent	Absent	Absent	Absent	Present	Present	Present	Present	Present	Present	Present	Present	Present	Present
ERR190909	CXLX01000001-CXLX01000447	36860531	TAU	WTSI	Israel	Jewish patient		2012	May 2012	4949533	447	In lineage	S	D	S	E	Present	Present	Present	Absent	Present	Present	Present	Present	Present	Present	Present	Present	Absent	Present	Absent	Absent	Absent	Absent	Absent	Absent	Absent	Absent	Absent	Present	Present	Present	Present	Present	Present	Present	Present	Present	Present
ERR861656	CWVK01000001-CWVK01000447	201400526_1	IP	IP	France	OJC		2014	2014-01-16	4943908	447	In lineage	S	D	S	E	Present	Absent	Absent	Absent	Absent	Absent	Present	Present	Present	Present	Present	Present	Absent	Present	Absent	Absent	Absent	Absent	Absent	Absent	Absent	Absent	Absent	Present	Present	Present	Present	Present	Present	Present	Present	Present	Present
ERR025725	CXCQ01000001-CXCQ01000443	PWR105_440878	See Holt et al 2012	Existing WTSI data	Global context					4488677	447	Outside of lineage	S	D	S	E
ERR319222	CXND01000001-CXND01000449	143983	TAU	WTSI	Israel	Jewish patient		2012	2012-03-20	4944492	449	In lineage	S	D	S	E	Present	Present	Present	Absent	Present	Present	Present	Present	Present	Present	Present	Present	Absent	Present	Absent	Absent	Absent	Absent	Absent	Absent	Absent	Absent	Absent	Present	Present	Present	Present	Present	Present	Present	Present	Present	Present
ERR861612	CWTN01000001-CWTN01000449	35501ss_1	PHE	PHE	UK	OJC	P	2014	2014-02-15	4864722	449	In lineage	S	D	S	E	Present	Absent	Absent	Absent	Absent	Absent	Present	Present	Present	Present	Present	Present	Absent	Present	Absent	Absent	Absent	Absent	Absent	Absent	Absent	Absent	Absent	Present	Present	Present	Present	Present	Present	Present	Absent	Present	Present
ERR563016	CWXD01000001-CWXD01000449	20381207	TAU	WTSI	Israel	Jewish patient		2014	1st week of March	4827072	449	In lineage	S	D	S	E	Present	Absent	Absent	Absent	Absent	Absent	Present	Present	Present	Present	Present	Present	Absent	Present	Absent	Absent	Absent	Absent	Absent	Absent	Absent	Absent	Absent	Present	Present	Present	Present	Present	Present	Present	Present	Present	Present
ERR563027	CWXU01000001-CWXU01000450	KY 1633	TAU	WTSI	Israel	Jewish patient		1992	1992-06-22	4739295	450	In lineage	S	D	S	E	Present	Present	Present	Absent	Present	Absent	Present	Present	Present	Present	Present	Present	Absent	Present	Absent	Absent	Absent	Absent	Absent	Absent	Absent	Absent	Absent	Present	Present	Present	Present	Present	Present	Present	Present	Present	Present
ERR861602	CWTX01000001-CWTX01000450	25901ss_1	PHE	PHE	UK	OJC	Unavailable	2014	2014-03-06	4809401	450	In lineage	S	D	S	E	Present	Absent	Absent	Absent	Absent	Absent	Present	Present	Present	Present	Present	Present	Absent	Present	Absent	Absent	Absent	Absent	Absent	Absent	Absent	Absent	Absent	Present	Present	Present	Present	Present	Present	Present	Present	Present	Present
ERR861673	CWWD01000001-CWWD01000449	201401879_1	IP	IP	France	OJC		2014	2014-03-17	4834575	450	In lineage	S	D	S	E	Present	Absent	Absent	Absent	Absent	Absent	Present	Present	Present	Present	Present	Present	Absent	Present	Absent	Absent	Absent	Absent	Absent	Absent	Absent	Absent	Absent	Present	Present	Present	Present	Present	Present	Present	Present	Present	Present
ERR211151	CXMG01000001-CXMG01000450	44964030	TAU	WTSI	Israel	Jewish patient		2012	May 2012	4901868	451	In lineage	S	D	S	E	Present	Present	Present	Absent	Present	Absent	Present	Present	Present	Present	Present	Present	Absent	Present	Absent	Absent	Absent	Absent	Absent	Absent	Absent	Absent	Absent	Present	Present	Present	Present	Present	Present	Present	Present	Present	Present
ERR572935	CXAC01000001-CXAC01000451	H134140472	PHE	WTSI	UK	OJC	P	2013	2013-07-27	4876229	451	In lineage	S	D	S	E	Present	Absent	Absent	Absent	Absent	Absent	Present	Present	Present	Present	Present	Present	Absent	Present	Absent	Absent	Absent	Absent	Absent	Absent	Absent	Absent	Absent	Present	Present	Present	Present	Present	Present	Present	Present	Present	Present
ERR028679	CXEF01000001-CXEF01000451	20040880_1361372	See Holt et al 2012	Existing WTSI data	Global context					4475020	451	Outside of lineage	L	D	S	E
ERR563028	CWXV01000001-CWXV01000452	KY 757	TAU	WTSI	Israel	Jewish patient		1992	1992-06-22	4784461	452	In lineage	S	D	S	E	Present	Present	Present	Absent	Present	Absent	Present	Present	Present	Present	Present	Present	Absent	Present	Absent	Absent	Absent	Absent	Absent	Absent	Absent	Absent	Absent	Present	Present	Present	Present	Present	Present	Present	Present	Present	Present
ERR319204	CXMS01000001-CXMS01000452	143560	TAU	WTSI	Israel	Jewish patient		2012	2012-02-26	4708780	452	In lineage	S	D	S	E	Present	Present	Present	Absent	Present	Absent	Present	Present	Present	Absent	Present	Present	Absent	Present	Absent	Absent	Absent	Absent	Absent	Absent	Absent	Absent	Absent	Present	Present	Present	Present	Present	Present	Present	Present	Present	Present
ERR319247	CXNL01000001-CXNL01000452	144357	TAU	WTSI	Israel	Jewish patient		2012	2012-03-29	4744200	452	In lineage	S	D	S	E	Present	Absent	Absent	Absent	Absent	Absent	Present	Present	Present	Present	Present	Present	Absent	Present	Absent	Absent	Absent	Absent	Absent	Absent	Absent	Absent	Absent	Present	Present	Present	Present	Present	Present	Present	Present	Present	Present
ERR558524	CWWT01000001-CWWT01000453	KY 129	TAU	WTSI	Israel	Jewish patient		1992	1992-06-22	4734935	453	In lineage	S	D	S	E	Present	Present	Present	Absent	Present	Absent	Present	Present	Present	Present	Present	Present	Absent	Present	Absent	Absent	Absent	Absent	Absent	Absent	Absent	Absent	Absent	Present	Present	Present	Present	Present	Present	Present	Present	Present	Present
ERR190917	CXLT01000001-CXLT01000453	36861682	TAU	WTSI	Israel	Jewish patient		2012	May 2012	4936758	453	In lineage	S	D	S	E	Present	Present	Present	Absent	Present	Present	Present	Present	Present	Present	Present	Present	Absent	Present	Absent	Absent	Absent	Absent	Absent	Absent	Absent	Absent	Absent	Present	Present	Present	Present	Present	Present	Present	Present	Present	Present
ERR861614	CWUI01000001-CWUI01000453	35801ss_1	PHE	PHE	UK	OJC	P	2014	2014-03-12	4724719	453	In lineage	-	-	-	-	Present	Present	Present	Absent	Present	Absent	Present	Present	Present	Present	Present	Present	Absent	Present	Absent	Absent	Absent	Absent	Absent	Absent	Absent	Absent	Absent	Present	Present	Present	Present	Present	Present	Present	Present	Present	Present
ERR861630	CWUR01000001-CWUR01000453	48001ss_1	PHE	PHE	UK	OJC	7	2014	2014-03-19	4716643	453	In lineage	S	D	S	E	Present	Absent	Absent	Absent	Absent	Absent	Present	Present	Present	Present	Present	Present	Absent	Present	Absent	Absent	Absent	Absent	Absent	Absent	Absent	Absent	Absent	Present	Present	Present	Present	Present	Present	Present	Present	Present	Present
ERR190836	CXJZ01000001-CXJZ01000454	98284	TAU	WTSI	Israel	Jewish patient		2004	2004-03-07	4857178	454	In lineage	S	D	S	E	Present	Present	Present	Present	Present	Present	Present	Present	Present	Present	Present	Present	Present	Present	Absent	Absent	Absent	Absent	Absent	Absent	Absent	Present	Absent	Present	Present	Present	Present	Present	Present	Present	Present	Present	Present
ERR190858	CXKU01000001-CXKU01000455	109275	TAU	WTSI	Israel	Jewish patient		2006	2006-01-30	4695476	455	In lineage	S	D	S	E	Present	Present	Present	Absent	Present	Absent	Present	Present	Present	Present	Present	Present	Absent	Present	Absent	Absent	Absent	Absent	Absent	Absent	Absent	Absent	Absent	Present	Present	Present	Present	Present	Present	Present	Present	Present	Present
ERR449084	CWWQ01000001-CWWQ01000455	08-2916	BSIPH	WTSI	Belgium	OJC		2008	2008-07-21	4842712	455	In lineage	S	D	S	E	Present	Absent	Present	Absent	Present	Absent	Present	Present	Present	Present	Present	Present	Absent	Present	Absent	Absent	Absent	Absent	Absent	Absent	Absent	Absent	Absent	Present	Present	Present	Present	Present	Present	Present	Present	Present	Present
ERR563025	CWXS01000001-CWXS01000456	KY 1243	TAU	WTSI	Israel	Jewish patient		1992	1992-06-22	4742134	456	In lineage	S	D	S	E	Present	Present	Present	Absent	Present	Absent	Present	Present	Present	Present	Present	Present	Absent	Present	Absent	Absent	Absent	Absent	Absent	Absent	Absent	Absent	Absent	Present	Present	Present	Present	Present	Present	Present	Present	Present	Present
ERR572927	CWZT01000001-CWZT01000457	H140880294	PHE	WTSI	UK	Non-OJC	P	2014	2014-02-14	4908292	457	In lineage	S	D	S	E	Present	Present	Present	Absent	Present	Absent	Present	Present	Present	Present	Present	Present	Absent	Present	Absent	Absent	Absent	Absent	Absent	Absent	Absent	Absent	Absent	Present	Present	Present	Present	Present	Present	Present	Present	Present	Present
ERR025706	CXBV01000001-CXBV01000417	ShIB2008_440761	See Holt et al 2012	Existing WTSI data	Global context					4413843	457	Outside of lineage	S	D	S	E
ERR211158	CXML01000001-CXML01000459	36971985	TAU	WTSI	Israel	Jewish patient		2012	May 2012	4948156	459	In lineage	S	D	S	E	Present	Absent	Absent	Present	Absent	Absent	Present	Present	Present	Present	Present	Present	Absent	Present	Absent	Absent	Absent	Absent	Absent	Absent	Absent	Absent	Absent	Present	Present	Present	Present	Present	Present	Present	Present	Present	Present
ERR572919	CWZD01000001-CWZD01000459	H135120400	PHE	WTSI	UK	OJC	P	2013	2013-09-14	4900097	459	In lineage	S	D	S	E	Present	Absent	Absent	Absent	Absent	Absent	Present	Present	Present	Present	Present	Present	Absent	Present	Absent	Absent	Absent	Absent	Absent	Absent	Absent	Absent	Absent	Present	Present	Present	Present	Present	Present	Present	Present	Present	Present
ERR190913	CXLP01000001-CXLP01000460	36230921	TAU	WTSI	Israel	Jewish patient		2012	May 2012	4861446	460	In lineage	S	D	S	E	Present	Absent	Absent	Absent	Absent	Absent	Present	Present	Present	Present	Present	Present	Absent	Present	Absent	Absent	Absent	Absent	Absent	Absent	Absent	Absent	Absent	Present	Present	Present	Present	Present	Present	Present	Present	Present	Present
ERR211157	CXMK01000001-CXMK01000462	92497962	TAU	WTSI	Israel	Jewish patient		2012	May 2012	4916765	462	In lineage	S	D	S	E	Present	Absent	Absent	Absent	Absent	Present	Present	Present	Present	Present	Present	Present	Absent	Present	Absent	Absent	Absent	Absent	Absent	Absent	Absent	Absent	Absent	Present	Present	Present	Present	Present	Present	Present	Present	Present	Present
ERR563024	CWXQ01000001-CWXQ01000463	KY 276	TAU	WTSI	Israel	Jewish patient		1992	1992-06-22	4737039	463	In lineage	S	D	S	E	Present	Present	Present	Absent	Present	Absent	Present	Present	Present	Present	Present	Present	Absent	Present	Absent	Absent	Absent	Absent	Absent	Absent	Absent	Absent	Absent	Present	Present	Present	Present	Present	Present	Present	Present	Present	Present
ERR861594	CWTA01000001-CWTA01000465	15001ss_1	PHE	PHE	UK	Non-OJC	6	2014	2014-01-30	4763586	465	Outside of lineage	S	D	-	-	Present	Present	Present	Absent	Present	Absent	Absent	Present	Present	Present	Present	Present	Absent	Present	Absent	Absent	Absent	Present	Present	Absent	Absent	Absent	Absent	Present	Present	Present	Present	Present	Present	Present	Present	Present	Present
ERR103476	CXGS01000001-CXGS01000468	H113080349	PHE	WTSI	UK	OJC	6	2011	2011-06-04	4788732	468	In lineage	S	D	S	E	Present	Absent	Absent	Absent	Absent	Absent	Present	Present	Present	Present	Present	Present	Absent	Present	Absent	Absent	Absent	Absent	Absent	Absent	Absent	Absent	Absent	Present	Present	Present	Present	Present	Present	Present	Present	Present	Present
ERR190787	CXIU01000001-CXIU01000471	85720	TAU	WTSI	Israel	Jewish patient		2002	2002-01-13	4670398	471	In lineage	S	D	S	E	Present	Present	Present	Absent	Present	Absent	Present	Present	Present	Present	Present	Present	Absent	Present	Absent	Absent	Absent	Absent	Absent	Absent	Absent	Absent	Absent	Present	Present	Present	Present	Present	Present	Present	Present	Present	Present
ERR572898	CWYK01000001-CWYK01000471	H092920825	PHE	WTSI	UK	Non-OJC	P	2009	2009-05-27	4735124	471	In lineage	S	D	S	E	Present	Present	Present	Absent	Present	Absent	Present	Present	Present	Present	Present	Present	Absent	Present	Absent	Absent	Absent	Absent	Absent	Absent	Absent	Absent	Absent	Present	Present	Present	Present	Present	Present	Present	Present	Present	Present
ERR861608	CWTP01000001-CWTP01000472	31401ss_1	PHE	PHE	UK	Non-OJC	6	2014	2014-02-14	4704935	472	Outside of lineage	L	D	S	E	Present	Present	Present	Absent	Present	Present	Present	Present	Present	Present	Present	Present	Absent	Present	Absent	Absent	Absent	Absent	Absent	Absent	Absent	Absent	Absent	Present	Present	Present	Present	Present	Present	Present	Present	Present	Present
ERR190819	CXJX01000001-CXJX01000473	95233	TAU	WTSI	Israel	Jewish patient		2003	2003-03-04	5009719	473	In lineage	S	D	S	E	Present	Present	Present	Absent	Present	Absent	Present	Present	Present	Present	Present	Present	Absent	Present	Absent	Absent	Absent	Absent	Absent	Absent	Absent	Absent	Absent	Present	Present	Present	Present	Present	Present	Present	Present	Present	Present
ERR103478	CXGU01000001-CXGU01000473	H113080358	PHE	WTSI	UK	OJC	6	2011	2011-06-04	4684445	473	In lineage	S	D	S	E	Present	Absent	Absent	Absent	Absent	Absent	Present	Present	Present	Present	Present	Present	Absent	Present	Absent	Absent	Absent	Absent	Absent	Absent	Absent	Absent	Absent	Present	Present	Present	Present	Present	Present	Present	Present	Present	Present
ERR563020	CWXG01000001-CWXG01000473	21201783	TAU	WTSI	Israel	Jewish patient		2014	1st week of March	4936687	473	In lineage	S	D	S	E	Present	Absent	Absent	Absent	Absent	Absent	Present	Present	Present	Present	Present	Present	Absent	Present	Absent	Absent	Absent	Absent	Absent	Absent	Absent	Absent	Absent	Present	Present	Present	Present	Present	Present	Present	Present	Present	Present
ERR025697	CXBX01000001-CXBX01000462	ShIB2012_440763	See Holt et al 2012	Existing WTSI data	Global context					4419886	473	Outside of lineage	S	Y	S	E
ERR563031	CWYA01000001-CWYA01000474	20177848	TAU	WTSI	Israel	Jewish patient		2014	1st week of March	4982560	474	In lineage	S	D	S	E	Present	Absent	Absent	Absent	Absent	Absent	Present	Present	Present	Present	Present	Present	Absent	Present	Absent	Absent	Absent	Absent	Absent	Absent	Absent	Absent	Absent	Present	Present	Present	Present	Present	Present	Present	Present	Present	Present
ERR028690	CXEM01000001-CXEM01000463	20031275_1361395	See Holt et al 2012	Existing WTSI data	Global context					4683276	474	Outside of lineage	S	D	S	E
ERR861615	CWUK01000001-CWUK01000475	35901ss_1	PHE	PHE	UK	OJC	P	2014	2014-03-12	4743912	475	In lineage	-	-	S	E	Present	Present	Present	Absent	Present	Absent	Present	Present	Present	Present	Present	Present	Absent	Present	Absent	Absent	Absent	Absent	Absent	Absent	Absent	Absent	Absent	Present	Present	Present	Present	Present	Present	Present	Present	Present	Present
ERR563014	CWXA01000001-CWXA01000475	20426787	TAU	WTSI	Israel	Jewish patient		2014	1st week of March	4943361	475	In lineage	-	-	S	E	Present	Absent	Absent	Absent	Absent	Absent	Present	Present	Present	Present	Present	Present	Absent	Present	Absent	Absent	Absent	Absent	Absent	Absent	Absent	Absent	Absent	Present	Present	Present	Present	Present	Present	Present	Present	Present	Present
ERR563030	CWXY01000001-CWXY01000475	20132055	TAU	WTSI	Israel	Jewish patient		2014	1st week of March	4983427	475	In lineage	S	D	S	E	Present	Absent	Absent	Absent	Absent	Absent	Present	Present	Present	Present	Present	Present	Absent	Present	Absent	Absent	Absent	Absent	Absent	Absent	Absent	Absent	Absent	Present	Present	Present	Present	Present	Present	Present	Present	Present	Present
ERR028691	CXEO01000001-CXEO01000473	19984123_1361396	See Holt et al 2012	Existing WTSI data	Global context					4493769	475	Outside of lineage	S	D	S	E
ERR025741	CXDF01000001-CXDF01000469	Sh1263_440934	See Holt et al 2012	Existing WTSI data	Global context					4573022	477	Outside of lineage	S	D	S	E
ERR558529	CWWX01000001-CWWX01000478	KY 3460	TAU	WTSI	Israel	Jewish patient		1992	1992-06-22	4785793	478	In lineage	S	D	S	E	Present	Present	Present	Absent	Present	Absent	Present	Present	Present	Present	Present	Present	Absent	Present	Absent	Absent	Absent	Absent	Absent	Absent	Absent	Absent	Absent	Present	Present	Present	Present	Present	Present	Present	Present	Present	Present
ERR028680	CXEK01000001-CXEK01000478	CS2_1361373	See Holt et al 2012	Existing WTSI data	Global context					4669963	478	Outside of lineage	S	D	S	E
ERR025744	CXDG01000001-CXDG01000471	Sh1167_440937	See Holt et al 2012	Existing WTSI data	Global context					4571870	479	Outside of lineage	S	D	S	E
ERR211147	CXME01000001-CXME01000480	90931857	TAU	WTSI	Israel	Jewish patient		2012	May 2012	4880927	480	In lineage	S	D	S	E	Present	Absent	Absent	Absent	Absent	Absent	Present	Present	Present	Present	Present	Present	Absent	Present	Absent	Absent	Absent	Absent	Absent	Absent	Absent	Absent	Absent	Present	Present	Present	Present	Present	Present	Present	Present	Present	Present
ERR190785	CXIP01000001-CXIP01000481	85715	TAU	WTSI	Israel	Jewish patient		2002	2002-01-06	4839154	481	In lineage	S	D	S	E	Present	Present	Present	Absent	Present	Absent	Present	Present	Present	Present	Present	Present	Absent	Present	Absent	Present	Absent	Absent	Absent	Absent	Absent	Absent	Absent	Present	Present	Present	Present	Present	Present	Present	Present	Present	Present
ERR563032	CWXZ01000001-CWXZ01000484	20352044	TAU	WTSI	Israel	Jewish patient		2014	1st week of March	4988269	484	In lineage	S	D	S	E	Present	Absent	Absent	Absent	Absent	Absent	Present	Present	Present	Present	Present	Present	Absent	Present	Absent	Absent	Absent	Absent	Absent	Absent	Absent	Absent	Absent	Present	Present	Present	Present	Present	Present	Present	Present	Present	Present
ERR449083	CWWR01000001-CWWR01000486	08-2838	BSIPH	WTSI	Belgium	OJC		2008	2008-07-16	4864175	486	In lineage	S	D	S	E	Present	Absent	Absent	Absent	Absent	Absent	Present	Present	Present	Present	Present	Present	Absent	Present	Absent	Absent	Absent	Absent	Absent	Absent	Absent	Absent	Absent	Present	Present	Present	Present	Present	Present	Present	Present	Present	Present
ERR563017	CWXF01000001-CWXF01000489	20412581	TAU	WTSI	Israel	Jewish patient		2014	1st week of March	4927424	489	In lineage	S	D	S	E	Present	Present	Present	Absent	Present	Absent	Present	Present	Present	Present	Present	Present	Absent	Present	Absent	Absent	Absent	Absent	Absent	Absent	Absent	Absent	Absent	Present	Present	Present	Present	Present	Present	Present	Present	Present	Present
ERR190816	CXJS01000001-CXJS01000491	95013	TAU	WTSI	Israel	Jewish patient		2003	2003-03-02	4692379	491	In lineage	S	D	S	E	Present	Present	Present	Absent	Present	Absent	Present	Present	Present	Present	Present	Present	Absent	Present	Absent	Absent	Absent	Absent	Absent	Absent	Absent	Absent	Absent	Present	Present	Present	Present	Present	Present	Present	Present	Present	Present
ERR028671	CXED01000001-CXED01000492	20051272_1361367	See Holt et al 2012	Existing WTSI data	Global context					4380971	492	Outside of lineage	S	D	S	E
ERR861669	CWWE01000001-CWWE01000494	201401573_1	IP	IP	France	OJC		2014	2014-03-03	4966500	494	In lineage	S	D	S	E	Present	Absent	Absent	Absent	Absent	Absent	Present	Present	Present	Present	Present	Present	Absent	Present	Absent	Absent	Absent	Absent	Absent	Absent	Absent	Absent	Absent	Present	Present	Present	Present	Present	Present	Present	Present	Present	Present
ERR025687	CXBP01000001-CXBP01000491	ShIB697_440729	See Holt et al 2012	Existing WTSI data	Global context					4745505	495	Outside of lineage	S	D	S	E
ERR563022	CWXR01000001-CWXR01000498	21156548	TAU	WTSI	Israel	Jewish patient		2014	1st week of March	4986955	498	In lineage	S	D	S	E	Present	Absent	Absent	Absent	Absent	Absent	Present	Present	Present	Present	Present	Present	Absent	Present	Absent	Absent	Absent	Absent	Absent	Absent	Absent	Absent	Absent	Present	Present	Present	Present	Present	Present	Present	Present	Present	Present
ERR190860	CXLB01000001-CXLB01000500	109295	TAU	WTSI	Israel	Jewish patient		2006	2006-01-29	4661161	500	In lineage	S	D	S	E	Present	Present	Present	Absent	Present	Absent	Present	Present	Present	Present	Present	Present	Absent	Present	Absent	Absent	Absent	Absent	Absent	Absent	Absent	Absent	Absent	Present	Present	Present	Present	Present	Present	Present	Present	Present	Present
ERR190840	CXKG01000001-CXKG01000503	99040	TAU	WTSI	Israel	Jewish patient		2004	2004-04-04	4645909	503	In lineage	S	D	S	E	Present	Present	Present	Absent	Present	Absent	Present	Present	Present	Present	Present	Present	Absent	Present	Absent	Absent	Absent	Absent	Absent	Absent	Absent	Absent	Absent	Present	Present	Present	Present	Present	Present	Present	Present	Present	Present
ERR572875	CWZS01000001-CWZS01000503	H064400341	PHE	WTSI	UK	OJC	P	2006	2006-08-09	4613320	503	In lineage	S	D	S	E	Present	Absent	Absent	Absent	Absent	Absent	Present	Present	Present	Present	Present	Present	Absent	Present	Absent	Absent	Absent	Absent	Absent	Absent	Absent	Absent	Absent	Present	Present	Present	Present	Present	Present	Present	Present	Present	Present
ERR190822	CXJY01000001-CXJY01000504	95529	TAU	WTSI	Israel	Jewish patient		2003	2003-04-16	4817173	504	In lineage	S	D	S	E	Present	Present	Present	Absent	Present	Present	Present	Present	Present	Present	Present	Present	Absent	Present	Absent	Absent	Absent	Absent	Absent	Absent	Absent	Present	Absent	Present	Present	Present	Present	Present	Present	Present	Present	Present	Present
ERR025729	CXCW01000001-CXCW01000494	Sh54184_440882	See Holt et al 2012	Existing WTSI data	Global context					4367671	504	Outside of lineage	S	D	S	E
ERR572939	CXAI01000001-CXAI01000511	H134560191	PHE	WTSI	UK	Non-OJC	P	2013	2013-08-17	4950357	511	Outside of lineage	S	D	S	E	Present	Present	Present	Absent	Present	Present	Present	Present	Present	Present	Present	Present	Absent	Present	Absent	Absent	Absent	Absent	Absent	Absent	Absent	Absent	Absent	Present	Present	Present	Present	Present	Present	Present	Present	Present	Present
ERR563018	CWXI01000001-CWXI01000513	11049313	TAU	WTSI	Israel	Jewish patient		2014	1st week of March	4979671	513	In lineage	S	D	S	E	Present	Absent	Absent	Absent	Absent	Absent	Present	Present	Present	Present	Present	Present	Absent	Present	Absent	Absent	Absent	Absent	Absent	Absent	Absent	Absent	Absent	Present	Present	Present	Present	Present	Present	Present	Present	Present	Present
ERR861628	CWUG01000001-CWUG01000515	44401ss_1	PHE	PHE	UK	OJC	7	2014	2014-03-05	4728545	515	In lineage	S	D	S	E	Present	Present	Present	Absent	Present	Absent	Present	Present	Present	Absent	Present	Present	Absent	Present	Absent	Absent	Absent	Absent	Absent	Absent	Absent	Absent	Absent	Present	Present	Present	Present	Present	Present	Present	Present	Present	Present
ERR563015	CWXE01000001-CWXE01000517	20426788	TAU	WTSI	Israel	Jewish patient		2014	1st week of March	4988932	517	In lineage	S	D	S	E	Present	Absent	Absent	Absent	Absent	Absent	Present	Present	Present	Present	Present	Present	Absent	Present	Absent	Absent	Absent	Absent	Absent	Absent	Absent	Absent	Absent	Present	Present	Present	Present	Present	Present	Present	Present	Present	Present
ERR025689	CXCB01000001-CXCB01000513	ShIB713_440731	See Holt et al 2012	Existing WTSI data	Global context					4585471	519	Outside of lineage	-	-	S	E
ERR025708	CXCF01000001-CXCF01000506	ShIB2015_440825	See Holt et al 2012	Existing WTSI data	Global context					4436279	520	Outside of lineage	S	D	S	E
ERR558530	CWXB01000001-CWXB01000522	KY 3246	TAU	WTSI	Israel	Jewish patient		1992	1992-06-22	4777467	522	In lineage	S	D	S	E	Present	Present	Present	Absent	Present	Absent	Present	Present	Present	Present	Present	Present	Absent	Present	Absent	Absent	Absent	Absent	Absent	Absent	Absent	Absent	Absent	Present	Present	Present	Present	Present	Present	Present	Present	Present	Present
ERR103472	CXGN01000001-CXGN01000530	H112620252	PHE	WTSI	UK	OJC	7	2011	2011-05-12	4825951	530	In lineage	S	D	S	E	Present	Absent	Absent	Absent	Absent	Absent	Present	Present	Present	Present	Present	Present	Absent	Present	Absent	Absent	Absent	Absent	Absent	Absent	Absent	Absent	Absent	Present	Present	Present	Present	Present	Present	Present	Present	Present	Present
ERR558528	CWWZ01000001-CWWZ01000537	KY 1629	TAU	WTSI	Israel	Jewish patient		1992	1992-06-22	4692474	537	In lineage	S	D	S	E	Present	Present	Present	Absent	Present	Absent	Present	Present	Present	Present	Present	Present	Absent	Present	Absent	Absent	Absent	Absent	Absent	Absent	Absent	Absent	Absent	Present	Present	Present	Present	Present	Present	Present	Present	Present	Present
ERR103471	CXGO01000001-CXGO01000542	H112580301	PHE	WTSI	UK	OJC	6	2011	2011-05-10	4824234	542	In lineage	S	D	S	E	Present	Absent	Absent	Absent	Absent	Absent	Present	Present	Present	Present	Present	Present	Absent	Present	Absent	Absent	Absent	Absent	Absent	Absent	Absent	Absent	Absent	Present	Present	Present	Present	Present	Present	Present	Present	Present	Present
ERR028681	CXEN01000001-CXEN01000542	20051541_1361374	See Holt et al 2012	Existing WTSI data	Global context					4363057	542	Outside of lineage	S	D	S	E
ERR028678	CXEL01000001-CXEL01000541	20081885_1361371	See Holt et al 2012	Existing WTSI data	Global context					4486160	542	Outside of lineage	S	D	S	E
ERR558526	CWWV01000001-CWWV01000552	KY 834	TAU	WTSI	Israel	Jewish patient		1992	1992-06-22	4765359	552	In lineage	S	D	S	E	Present	Absent	Absent	Present	Absent	Present	Present	Present	Present	Present	Present	Present	Absent	Present	Absent	Absent	Absent	Absent	Absent	Absent	Absent	Absent	Absent	Present	Present	Present	Present	Present	Present	Present	Present	Present	Present
ERR103477	CXHA01000001-CXHA01000555	H113100099	PHE	WTSI	UK	OJC	6	2011	2011-06-05	4826601	555	In lineage	S	D	S	E	Present	Absent	Absent	Absent	Absent	Absent	Present	Present	Present	Present	Present	Present	Absent	Present	Absent	Absent	Absent	Absent	Absent	Absent	Absent	Absent	Absent	Present	Present	Present	Present	Present	Present	Present	Present	Present	Present
ERR558527	CWWY01000001-CWWY01000564	KY 913	TAU	WTSI	Israel	Jewish patient		1992	1992-06-22	4744695	564	In lineage	-	-	S	E	Present	Present	Present	Absent	Present	Absent	Present	Present	Present	Present	Present	Present	Absent	Present	Absent	Absent	Absent	Absent	Absent	Absent	Absent	Absent	Absent	Present	Present	Present	Present	Present	Present	Present	Present	Present	Present
ERR025721	CXCP01000001-CXCP01000559	ShIB3599_440877	See Holt et al 2012	Existing WTSI data	Global context					4453357	580	Outside of lineage	S	D	S	E
ERR025695	CXCG01000001-CXCG01000557	ShIB1985_440753	See Holt et al 2012	Existing WTSI data	Global context					4349037	587	Outside of lineage	S	D	S	E
ERR861599	CWUM01000001-CWUM01000589	25201ss_1	PHE	PHE	UK	OJC	7	2014	2014-03-13	4721377	589	In lineage	-	-	S	E	Present	Present	Present	Absent	Present	Absent	Present	Present	Present	Present	Present	Present	Absent	Present	Absent	Absent	Absent	Absent	Absent	Absent	Absent	Absent	Absent	Present	Present	Present	Present	Present	Present	Absent	Present	Present	Absent
ERR190752	CXHU01000001-CXHU01000591	75676	TAU	WTSI	Israel	Jewish patient		2000	2000-02-03	4660310	591	In lineage	-	-	S	E	Present	Present	Present	Present	Present	Present	Present	Present	Present	Present	Present	Present	Absent	Present	Absent	Absent	Absent	Absent	Absent	Absent	Absent	Absent	Absent	Present	Present	Present	Present	Present	Present	Present	Present	Present	Present
ERR025700	CXCK01000001-CXCK01000581	ShIB1990_440755	See Holt et al 2012	Existing WTSI data	Global context					4556835	593	Outside of lineage	S	D	S	E
ERR025752	CXDQ01000001-CXDQ01000551	Sh1274_441042	See Holt et al 2012	Existing WTSI data	Global context					4588802	606	Outside of lineage	S	D	S	E
ERR025702	CXCJ01000001-CXCJ01000558	ShIB1995_440757	See Holt et al 2012	Existing WTSI data	Global context					4419130	611	Outside of lineage	-	-	S	E
ERR103474	CXGZ01000001-CXGZ01000630	H112700288	PHE	WTSI	UK	OJC	6	2011	2011-05-16	4770149	630	In lineage	S	D	S	E	Present	Absent	Absent	Absent	Absent	Absent	Present	Present	Present	Present	Present	Present	Absent	Present	Absent	Absent	Absent	Absent	Absent	Absent	Absent	Absent	Absent	Present	Present	Present	Present	Present	Present	Present	Present	Present	Present
ERR861598	CWUN01000001-CWUN01000630	25101ss_1	PHE	PHE	UK	OJC	P	2014	2014-03-13	4692343	630	In lineage	S	D	-	-	Present	Present	Present	Absent	Present	Absent	Present	Present	Present	Present	Present	Present	Absent	Present	Absent	Absent	Absent	Absent	Absent	Absent	Absent	Absent	Absent	Absent	Present	Present	Present	Present	Absent	Present	Present	Present	Present
ERR025690	CXCM01000001-CXCM01000634	ShIB716_440732	See Holt et al 2012	Existing WTSI data	Global context					4681870	644	Outside of lineage	L	D	S	E
ERR190835	CXKI01000001-CXKI01000658	98274	TAU	WTSI	Israel	Jewish patient		2004	2004-03-02	4791195	658	In lineage	S	D	S	E	Present	Present	Present	Present	Present	Present	Present	Present	Present	Present	Present	Present	Present	Present	Absent	Absent	Absent	Absent	Absent	Absent	Absent	Present	Absent	Present	Present	Present	Present	Absent	Absent	Present	Present	Present	Present
ERR861601	CWUY01000001-CWUY01000670	25601ss_1	PHE	PHE	UK	OJC	Unavailable	2014	2014-03-18	4713824	670	In lineage	S	D	S	E	Present	Absent	Absent	Absent	Absent	Absent	Present	Present	Present	Present	Present	Present	Absent	Present	Absent	Absent	Absent	Absent	Absent	Absent	Absent	Absent	Absent	Present	Present	Present	Present	Present	Present	Present	Present	Present	Present
ERR025730	CXDD01000001-CXDD01000624	Sh54185_440883	See Holt et al 2012	Existing WTSI data	Global context					4587834	682	Outside of lineage	S	D	S	E
ERR025763	CXEP01000001-CXEP01000672	Sh998911_441092	See Holt et al 2012	Existing WTSI data	Global context					4662554	687	Outside of lineage	S	D	-	-
Key to abbrieviations		Author contact (if institution)
WTSI	Wellcome Trust Sanger Institute	NRT
PHE	Public Health England	CJ,TD
TAU	Tel Aviv Uniiversity	DC, AB
BSIPH	Belgian Scientific Insitute for Public Health	SB
IP	Institute Pastuer	FXW
UK	United Kingdom
OJC	Orthodox Jewish Communities
[truncated: 7 more columns]

## Sheet: Key
Institution		Author contact
IP	Institute Pasteur	FXW
WTSI	Wellcome Trust Sanger Institute	NRT
PHE	Public Health England	CJ, TD
TAU	Tel Aviv University	DC, AB
IMOH	Israel Ministry of Health	LV
BSIPH	Belgium Scientific Institute of Public Health	SB
